# Supplementary material for: Translational Analysis of Effects of Prenatal Cocaine Exposure on Human Infant Cries and Rat Pup Ultrasonic Vocalizations
Source: PLoS One. 2014 Oct 22;9(10):e110349. doi: 10.1371/journal.pone.0110349 (PMC4206414; doi:10.1371/journal.pone.0110349)
Supplement: File S1 — Raw data from the experiment. (ZIP) [file pone.0110349.s001.zip]

Archive with 2 entries (2 files):
- Human Cry Raw Data.xlsx
- Rodent USV Raw Data.xlsx
