# Supplementary material for: Translational Analysis of Effects of Prenatal Cocaine Exposure on Human Infant Cries and Rat Pup Ultrasonic Vocalizations
Source: PLoS One. 2014 Oct 22;9(10):e110349. doi: 10.1371/journal.pone.0110349 (PMC4206414; doi:10.1371/journal.pone.0110349)
Supplement: File S1 — Raw data from the experiment. (ZIP) [file pone.0110349.s001.zip › Human Cry Raw Data.xlsx]

## Sheet: Human 1 Month Cry Features_1
SubNo	Sex	BW	GA	CryAge	MarStat	MatEduc	MatEthnicity	InfEthnicity	CryAgeAdjusted	DeliveryMethod	Alcohol	Cigarettes	Cocaine	Marijuana	Amphetamines	Opiates	SSRI	ExpGroup	CryCategory	LatGroup	LatSNCU	Latency	LatMedGrp	No.Exps	PeakF0Mean	PeakF0Min	PeakF0Max	PeakF0SD	First3MaxPeakF0	PlacementPeakF0	PeakF0AmpMean	PeakF0AmpMin	PeakF0AmpMax	DomFreqMean	DomFreqMin	DomFreqMax	DomFreqSD	DomFreqAmpMean	DomFreqAmpMin	DomFreqAmpMax	ExpDurMean	ExpDurMin	ExpDurMax	ExpDurSD	IntervalMean	IntervalMin	IntervalMax	MaxAmpMean	MaxAmpMin
1001	2	3542.6	39.6	15	D	4	1		14	1	1	2	1	1	1	-99	2	3	1	1	-99	4.3	2	12	540.12	452.2	646	51.5	559.86	2	43.98	33.72	56.09	3228.19	1205.86	5361.77	1322.5	63.91	57.43	71.82	1.48199	0.49039	3.26722	1.04	0.98968	0.36359	4.30445	82.19	80.26
1003	2	3061.8	40	20	M	6	1		14	1	2	2	2	2	1	-99	2	1	1	1	-99	0.71	1	19	531.53	473.73	602.93	36.64	602.93	1	55.52	41.23	63.03	1803.12	538.33	3703.71	1028.17	61.68	49.26	68.33	1.13237	0.43312	2.25117	0.47	0.44384	0.2391	1.24642	78.3	69.37
1004	1	3147.9	36	27	N	4	1		5	1	-99	1	1	1	1	1	-99	2	1	1	-99	2	1	16	491.42	387.6	559.86	45.8	516.8	2	50.89	28.84	59.97	3012.27	452.2	4909.57	1647.42	60.22	54.9	65.17	1.22767	0.66599	3.24566	0.63	0.55199	0.36139	1.99956	82.05	74.75
1005	2	3234.1	39	13	D	6	1		6	1	1	2	1	2	1	-99	-99	3	1	1	-99	1	1	22	639.55	495.26	710.6	58	710.6	1	55.02	43.7	63.99	1073.16	495.26	3445.46	605.67	61.87	52.33	71.12	0.75777	0.19745	2.28592	0.56	0.52482	0.09581	3.13351	78.99	70.7
1006	1	3542.6	40	16	N	6	2		16	1	1	1	1	1	1	1	-99	2	6	1	-99	5.29	2	5	654.61	581.4	882.86	128.84	882.83	1	48.68	43.97	54.27	951.77	581.4	1787.26	526.44	50.96	48.6	54.27	0.50917	0.32542	0.99564	0.28	5.46758	0.20106	12.1779	69.26	62.32
1007	2	3247.7	40	18	M	8	1		18	1	1	1	1	1	1	1	-99	2	5	1	-99	0.74	1	29	458.14	344.53	689.06	62.49	689.06	1	54.94	30.39	65.22	1005.38	452.2	1614.99	359.22	62.58	51.08	68.16	0.78318	0.25789	1.88803	0.44	0.25128	0.16795	0.74081	78.27	71.92
1008	1	3120.7	39	24	M	7	1		18	2	1	1	1	1	1	1	-99	2	1	1	-99	-99	-99	23	428.79	301.46	602.93	58.04	602.93	1	43.62	16.95	54.96	1482.98	387.6	4586.57	1374.9	51.72	39.27	64.24	0.84816	0.18021	2.44319	0.62	0.39555	0.1723	2.07418	71.39	64.38
1009	1	3488.1	39.6	24	M	7	1		23	1	1	1	1	1	1	1	-99	2	2	1	9.89	20.11	2	4	403.75	366.06	452.2	36.78	452.2	1	46.79	40.42	56.9	1787.26	775.2	4672.71	1924.14	58.01	50.8	65.22	1.97572	1.49569	3.27619	0.87	5.36699	0.36613	20.1122	74.34	64.5
1010	1	3628.7	41	19	M	7	1		27	1	1	1	1	1	1	1	-99	2	4	1	-99	1.3	1	11	1064.92	409.13	1722.66	510.24	1722.66	1	52.22	31.04	66.92	2266.86	1227.39	4198.97	1288.58	59.49	31.04	71.98	2.09802	0.86396	3.02435	0.78	0.54804	0.34166	1.29595	79.16	70.78
1011	1	3869.1	41.5	39	N	3	1		49	1	2	2	2	-99	-99	-99	2	1	5	3	-99	-99	-99	15	584.27	473.73	667.53	56.31	667.53	1	48.55	11.26	57.8	2499.29	581.4	4931.1	1498.03	61.32	53.83	67.44	1.44172	0.22904	2.98066	1	0.50393	0.21678	1.6983	80.1	71.22
1012	1	3231.8	38	27	D	6	1		13	1	1	1	2	1	1	-99	-99	1	4	1	-99	1.18	1	11	663.61	516.8	1184.33	183.94	775.2	2	50.99	38.02	59.87	1231.31	581.4	5017.24	1284.93	53.79	41.68	62.44	1.20899	0.341	2.43319	0.76	0.96715	0.35198	2.54614	71.91	61.51
1013	2	3656	40	26	M	8	1		26	1	1	1	1	1	1	1	-99	2	1	3	-99	-99	-99	17	438.26	409.13	495.26	21.45	452.2	2	40.29	26.37	51.12	1376.86	818.26	3273.05	744.28	59.87	51.21	65.75	1.37482	0.8735	2.75578	0.48	0.3653	0.1403	2.43186	77.75	71.57
1014	1	3742.1	39	20	M	5	2		13	2	1	1	1	1	1	1	-99	2	1	1	-99	0	1	9	528.76	473.73	624.46	53.95	624.46	1	49.49	41.97	56.05	2057.62	473.73	4715.77	1660.44	56.33	48.77	64.91	2.42553	0.51296	4.43254	1.33	0.78592	0	3.89485	80.49	70.64
1015	2	4365.8	40.3	23	N	8	2		25	2	1	2	1	-99	1	-99	-99	3	7	1	-99	4.95	2	1	430.66	430.66	430.66	0	430.66	3	19.9	19.9	19.9	2670.12	2670.12	2670.12	0	43.5	43.5	43.5	0.50927	0.50927	0.50927	0	4.95008	4.95008	4.95008	61.92	61.92
1016	1	3429.2	41	24	N	8	1		31	1	1	1	1	1	1	1	-99	2	1	3	-99	-99	-99	21	392.72	366.06	473.73	35.97	387.6	2	38.03	20.38	49.47	1855.96	732.13	4694.24	1200.76	57.38	45.42	67.55	1.02493	0.40111	3.13182	0.66	0.38598	0.12395	1.46356	74.09	64.75
1017	1	4082.3	39	28	M	7	1		24	1	1	1	1	1	1	1	-99	2	4	3	-99	-99	-99	29	672.7	366.06	1442.72	346.71	1248.93	2	52.44	32.91	68.35	1542.11	409.13	3273.05	838.68	61.8	47.34	68.35	0.69765	0.42805	1.25275	0.16	0.33322	0.2321	0.97984	78.36	64.69
1018	1	3401.9	38	30	M	7	1		20	1	1	1	1	1	1	1	-99	2	1	3	-99	-99	-99	15	472.29	344.53	559.86	62.23	538.33	2	51.19	44	59.57	1995.41	559.86	4995.7	1728.89	64.2	59.57	71.2	1.00106	0.4025	3.75029	0.86	0.41243	0.15859	1.36745	79.83	75.49
1019	1	3256.8	39	21	N	6	5		14	2	2	2	1	2	1	-99	-99	3	1	3	-99	-99	-99	12	553.99	452.2	624.46	55.4	624.46	1	43.38	32.48	58.51	2012.8	1017.32	3617.58	864.31	62.48	47.73	67.79	1.93218	0.56833	3.21576	0.87	0.56348	0.17446	2.16303	79.06	69.21
1020	1	2884.8	39	22	S	3	2		15	1	-99	2	2	-99	-99	-99	-99	1	6	1	-99	11.36	2	6	875.68	624.46	1119.73	195.31	1076.66	2	46.58	41.08	55.94	979.76	732.13	1248.93	200.97	48.28	41.08	56.24	1.11613	0.54744	2.97397	0.93	2.80497	0.26179	11.3576	66.48	63.05
1021	1	3089	40	53	D	6	5		53	1	2	2	2	1	1	-99	-99	1	5	3	-99	-99	-99	20	584.63	452.2	904.39	108.52	581.4	2	48.38	35.25	60.67	2091.26	861.33	4952.25	1230.47	62.84	54.07	69.39	1.20215	0.44861	2.90994	0.84	0.28972	0.16481	0.73912	81.01	75.02
1022	2	4195.7	41	26	M	6	1		36	2	1	2	1	1	1	-99	-99	3	2	1	-99	11.79	2	4	473.73	452.2	495.26	17.58	495.26	1	36.5	19.37	47.37	2750.87	473.73	4543.51	1689.35	48.19	39.39	67.84	1.42718	0.97452	1.78196	0.34	5.78788	0.29004	11.79	67.45	57.69
1023	2	3061.7	41	29	N	4	2		36	1	2	2	1	2	1	-99	-99	3	6	1	17.57	18.39	2	7	824.41	538.33	1507.32	339.27	1507.32	1	58.13	51.33	64.14	1814.94	538.33	6072.36	2068.11	58.4	52.91	64.14	1.3027	0.29594	2.5974	0.82	2.94081	0.14215	18.3889	78.78	73.25
1024	2	2921.1	39	22	N	7	1		16	1	1	1	1	1	1	1	-99	2	7	2	-99	-99	-99	-99	-99	-99	-99	-99	-99	-99	-99	-99	-99	-99	-99	-99	-99	-99	-99	-99	-99	-99	-99	-99	-99	-99	-99	-99	-99
1025	2	3710.4	40	20	-99	-99	1		20	1	-99	1	1	1	1	1	-99	2	1	1	-99	2.58	1	13	477.04	430.66	516.8	33.87	516.8	1	42.75	29.97	52.07	2643.62	861.33	4112.84	1170.81	61.56	48.09	69.72	1.6108	0.74034	2.81619	0.57	0.61775	0.24595	2.58138	79.7	70.29
1026	2	3345.2	40.1	21	S	5	1		22	1	1	1	1	1	1	1	-99	2	4	1	11.36	12.27	2	10	1059.43	559.86	1335.06	237.8	1162.79	2	43.93	37.46	52.14	1059.43	559.86	1335.06	237.8	43.93	37.46	52.14	1.30948	0.37415	4.07707	1.09	1.70591	0.36897	12.2657	69.6	64.19
1027	1	3429.2	37	42	N	3	2		21	1	2	2	2	1	1	-99	2	1	1	1	-99	1.59	1	15	436.41	366.06	495.26	39.43	495.26	1	40.67	29.72	56.22	1655.19	947.46	2799.32	479.28	64.89	55.95	70.88	1.52573	0.56961	3.02171	0.61	0.41049	0.19208	1.58916	81.97	77.84
1028	1	3288.5	39	24	N	4	2		17	2	-99	1	1	1	1	1	-99	2	1	3	-99	-99	-99	11	485.48	387.6	581.4	54.78	581.4	1	48.65	38.2	57.41	2582.03	796.73	4371.24	1343.73	61.9	56.32	66.13	1.90566	0.55526	2.89762	0.66	0.72404	0.18882	2.04765	79.77	70.15
1029	1	4563.1	40.2	27	M	8	1		29	2	1	1	1	1	1	1	-99	2	7	2	-99	-99	-99	-99	-99	-99	-99	-99	-99	-99	-99	-99	-99	-99	-99	-99	-99	-99	-99	-99	-99	-99	-99	-99	-99	-99	-99	-99	-99
1030	2	2608.2	38	37	N	6	2		22	1	1	2	1	-99	1	-99	-99	3	1	1	-99	3.7	1	11	465.9	387.6	602.93	58	602.93	1	38.33	27.32	57.61	2433.25	1184.33	3940.58	851.58	65.19	57.4	70.46	1.603	0.55477	2.48149	0.53	1.07766	0.33865	4.02877	80.79	72.84
1031	1	4025.6	40.6	31	M	6	1		37	1	2	1	1	1	1	1	-99	2	7	3	-99	-99	-99	1	387.6	387.6	387.6	0	387.6	3	36.21	36.21	36.21	775.2	775.2	775.2	0	60.78	60.78	60.78	1.71038	1.71038	1.71038	0	5.47996	5.47996	5.47996	71.43	71.43
1032	2	3061.7	40	32	N	7	1		34	1	2	2	1	1	1	-99	-99	3	1	3	-99	-99	-99	15	473.73	387.6	559.86	39.87	559.86	1	44.59	33.34	53.23	2299.75	904.39	5081.84	1463.25	60.4	53.89	69.43	1.46505	0.59949	2.3906	0.45	0.50858	0	1.15203	77.65	70.19
1033	1	3315.8	40	13	-99	-99	2		16	1	-99	2	1	2	1	-99	-99	3	4	1	0.83	1.46	1	26	631.92	409.13	1119.73	186.33	538.33	2	50.09	34.8	61.76	934.21	495.26	2325.59	430.02	54.98	42.12	63.28	0.74321	0.2341	2.53464	0.63	0.41295	0.1841	1.91136	74	65.16
1034	2	4281.9	39	31	M	4	3		26	2	2	2	1	-99	1	-99	-99	3	4	3	-99	-99	-99	19	749.13	301.46	1421.19	301.69	1012.06	2	46.07	30.8	55.36	2610.05	1098.19	5103.37	1292.46	60.3	40.28	68.75	1.24311	0.44136	4.72066	1.09	0.34384	0.21396	1.69084	83.37	80.97
1036	1	3061.7	37.5	46	D	6	1		29	1	1	2	2	-99	1	-99	-99	1	7	2	-99	-99	-99	-99	-99	-99	-99	-99	-99	-99	-99	-99	-99	-99	-99	-99	-99	-99	-99	-99	-99	-99	-99	-99	-99	-99	-99	-99	-99
1037	1	2778.3	40	27	N	7	1		26	1	1	2	1	1	1	-99	-99	3	5	1	0	0.96	1	16	620.43	559.86	882.86	79.88	602.93	2	44.38	31.55	56.62	2715.88	1184.33	5254.1	1743.59	63.42	48.46	69.92	1.49317	0.40402	5.98119	1.32	0.36442	0.14771	0.96028	82.11	74.82
1039	2	2891.6	39	51	D	3	1		47	1	1	2	2	2	1	2	-99	1	7	1	9.61	23.51	2	2	473.73	430.66	516.8	60.91	516.8	3	38.45	32.18	44.71	1421.19	1291.99	1550.39	182.72	58.09	48.4	67.77	1.32578	0.61227	1.94892	0.93	11.9208	0.33632	23.5052	75.63	70.15
1040	2	2952.9	38	20	S	4	2		6	1	1	1	1	-99	1	-99	2	3	5	3	-99	-99	-99	17	560.71	495.26	854.17	83.71	602.93	2	47.31	30.91	55.3	2573.91	1012.06	4579.41	1291.61	62.91	54.75	68.09	1.3868	0.21245	3.43885	0.86	0.36826	0	0.5523	80.29	71.03
1041	1	3315.8	39	27	S	5	1		20	1	1	-99	2	1	1	2	2	1	7	2	-99	-99	-99	-99	-99	-99	-99	-99	-99	-99	-99	-99	-99	-99	-99	-99	-99	-99	-99	-99	-99	-99	-99	-99	-99	-99	-99	-99	-99
1042	1	2835	39.6	40	N	3	1		39	1	1	2	1	2	1	-99	-99	3	3	1	1.9	2.31	1	13	626.12	387.6	1571.92	366.85	1571.92	1	49.94	38.6	58.29	1717.69	495.26	4715.77	1386.49	59.64	53.11	70.74	1.5401	0.40618	2.42364	0.77	0.7278	0.24648	2.30706	75.96	69.25
1043	1	3601.5	39.6	22	M	7	1		21	1	1	1	1	1	1	1	-99	2	7	2	-99	-99	-99	-99	-99	-99	-99	-99	-99	-99	-99	-99	-99	-99	-99	-99	-99	-99	-99	-99	-99	-99	-99	-99	-99	-99	-99	-99	-99
1044	1	3572	40.3	18	M	8	1		21	1	2	1	1	1	1	1	-99	2	7	2	-99	-99	-99	-99	-99	-99	-99	-99	-99	-99	-99	-99	-99	-99	-99	-99	-99	-99	-99	-99	-99	-99	-99	-99	-99	-99	-99	-99	-99
1045	1	3401.9	39	21	N	6	1		16	1	1	2	2	1	1	2	-99	1	4	1	2.43	2.84	1	20	975.45	387.6	2842.38	913.04	2842.38	1	54.53	36.91	67.87	1882	775.2	5555.57	1213.29	63.37	51.94	69.56	0.59671	0.20882	2.50539	0.51	0.88869	0.20361	7.31696	79.78	71.67
1046	1	3288.5	39	22	M	7	1		18	1	2	1	1	1	1	-99	-99	3	7	1	6.72	11.34	2	2	872.1	710.6	1033.59	228.39	1033.59	3	41.15	32.55	49.75	2465.55	1033.59	3897.51	2025.1	49.87	49.75	49.98	1.36177	0.54584	2.17769	1.15	13.3016	11.3381	15.265	78.78	74.53
1047	1	3318	41	31	-99	-99	2		36	1	-99	1	1	1	1	1	-99	2	1	3	-99	-99	-99	31	641.83	516.8	753.66	73.85	710.6	2	46.8	32.12	61.61	2337.39	1033.59	4995.7	1382.61	65.44	59.51	69.94	0.65021	0.29949	2.33184	0.35	0.2991	0.18017	2.33519	80.08	78.5
1048	2	2749.9	40	22	N	5	2		22	2	1	1	1	1	1	1	-99	2	7	2	-99	-99	-99	-99	-99	-99	-99	-99	-99	-99	-99	-99	-99	-99	-99	-99	-99	-99	-99	-99	-99	-99	-99	-99	-99	-99	-99	-99	-99
1049	1	3401.9	40.2	8	-99	3	2		10	1	1	1	1	1	1	1	-99	2	1	1	-99	3.35	1	17	458.53	409.13	516.8	38.65	516.8	1	49.17	41.54	62.34	1527.59	516.8	4005.18	961	62.88	58.06	70.42	1.13115	0.22459	1.71359	0.46	0.59387	0.28614	3.34934	80.26	77.31
1050	2	3197.8	39.4	24	N	4	2		21	1	-99	1	1	1	1	1	-99	2	1	1	-99	2.65	1	8	484.5	430.66	538.33	32.56	538.33	1	55.63	48.78	59.21	2403.64	473.73	4242.04	1595.12	64.88	58.45	70.28	2.66928	0.88462	4.11762	1.21	1.07175	0.18718	2.65182	84.89	82.33
1051	2	2903	37	23	N	6	2		0	2	1	2	2	-99	1	-99	-99	1	2	3	-99	-99	-99	3	394.77	344.53	430.66	44.82	430.66	3	44.39	39.42	51.39	1521.68	796.73	2454.79	848.4	64.32	60.61	66.53	1.40299	1.15218	1.62458	0.24	5.95606	0.30742	16.559	82.54	81.01
1052	2	2975.6	40	39	N	4	2		39	1	-99	1	1	1	1	1	-99	2	7	2	-99	-99	-99	-99	-99	-99	-99	-99	-99	-99	-99	-99	-99	-99	-99	-99	-99	-99	-99	-99	-99	-99	-99	-99	-99	-99	-99	-99	-99
1053	2	3713.8	41.4	15	M	8	1		25	1	1	1	1	1	1	1	-99	2	1	1	5.71	12.12	2	11	399.34	344.53	538.33	52.18	538.33	1	48.51	42.24	54.39	1327.23	387.6	3380.71	978.81	57.57	48.04	62.47	1.03814	0.36385	1.8974	0.41	1.68793	0.19598	12.1205	78.56	74.95
1054	1	3203.3	38	19	M	7	4		7	1	1	1	1	1	1	1	-99	2	1	1	5.5	13.44	2	9	519.19	387.6	559.86	59.4	516.8	2	49.81	34.8	61.13	1160.4	559.86	3294.58	828.85	55.42	47.94	62.13	1.16682	0.69147	1.58679	0.26	2.13335	0.22136	13.4429	77.67	67.48
1055	2	3615.1	40.6	22	S	6	1		28	1	1	2	1	2	1	2	-99	3	5	1	-99	0	1	26	621.15	430.66	882.86	151.49	818.26	2	60.66	41.72	70.11	1248.93	689.06	3703.71	755.47	65.82	58.82	70.11	0.66758	0.25967	1.51522	0.26	0.47966	0	2.88861	81.19	78.27
1056	1	3261.3	38	24	N	3	2		10	1	2	2	1	2	1	-99	2	3	-99	1	1.04	1.9	1	12	518.59	452.2	581.4	43.51	581.4	1	55.53	42.51	62.43	1534.24	452.2	4521.97	1447.38	61.46	50.8	65.55	1.33502	0.54991	2.68912	0.69	1.16657	0.22943	3.00743	82.26	80.15
1057	1	3401.9	39.5	17	M	6	3		15	1	2	1	1	2	1	-99	-99	3	3	1	3.66	9.91	2	13	576.43	409.13	1485.79	302.51	1485.79	1	49.58	43.65	58.54	1802.16	818.26	4392.77	1154.57	61.1	49.84	65.23	0.94961	0.56611	1.66237	0.3	1.32615	0.27085	9.9087	79.49	77.42
1058	1	3542.6	41	15	N	4	2		23	1	1	1	1	1	1	1	-99	2	1	1	0.71	1.84	1	13	680.78	602.93	839.79	59.32	839.79	1	55.24	36.15	68.12	2352.09	667.53	4629.64	1599.46	64.04	46.79	70.03	1.35751	0.46741	3.45933	0.87	0.88456	0.30666	2.03915	82.89	80.55
1059	1	3656	42	27	N	3	2		37	2	2	2	1	2	1	-99	-99	3	4	1	-99	2.26	1	12	647.79	516.8	1442.72	254.53	559.86	2	55.13	36.85	64.29	1117.93	581.4	1528.86	288.67	64.15	59.22	70.35	1.54344	0.42491	3.05956	0.8	0.67223	0.17582	2.2646	81.98	78.71
1060	2	3288.5	40.1	25	-99	-99	2		26	1	-99	2	1	2	1	-99	-99	3	1	1	1.08	2.09	1	15	433.54	387.6	473.73	24.24	452.2	2	47.91	34.36	62.87	1200.12	409.13	2390.19	601.69	61.8	57.63	66.09	1.41968	0.60332	2.54422	0.56	0.47042	0.18288	2.08613	78.49	75.48
1061	2	3486.8	40.5	24	N	6	1		27	1	2	2	1	1	1	-99	2	3	4	1	-99	1.98	1	25	707.15	336.06	1937.99	296.92	1937.99	1	41.75	24.43	61.51	2163.66	732.13	4349.71	1120.38	63.04	55.07	69.06	0.83418	0.36327	2.34451	0.46	0.33035	0.22639	1.98071	79.9	77.96
1062	1	2296.1	41	19	N	4	2		26	2	2	2	1	2	1	-99	-99	3	1	1	-99	3.64	1	8	576.01	495.26	602.93	35.94	581.4	2	46.94	31.51	56.32	2452.09	1141.26	3919.04	1213.06	66	59.7	69.64	2.6187	1.65843	4.61137	1.11	1.06237	0.38001	3.64314	81.22	72.02
1063	1	2948.3	38	37	-99	-99	2		37	2	-99	2	1	-99	1	-99	-99	3	-99	4	-99	-99	-99	-99	-99	-99	-99	-99	-99	-99	-99	-99	-99	-99	-99	-99	-99	-99	-99	-99	-99	-99	-99	-99	-99	-99	-99	-99	-99
1064	1	2948.3	39	37	-99	-99	1		30	2	-99	2	1	2	1	2	-99	3	3	1	-99	2.34	1	12	574.22	430.66	1162.79	196.57	1162.79	1	45.19	33.52	53.93	1785.46	1055.13	3639.11	741.31	64.77	53.75	72.7	1.1889	0.23357	3.77227	0.91	1.20451	0.32014	3.83763	82.9	76.32
1065	2	3515.3	41	34	N	3	1		42	1	1	2	1	2	1	2	-99	3	3	1	3.84	4.47	2	11	673.4	516.8	1550.39	321.57	1550.39	1	59.27	47.07	68.13	1019.89	516.8	1550.39	286.2	66.28	61.83	69.3	1.37929	0.4316	3.38021	0.87	1.16827	0.20903	4.4652	81.64	80.14
1066	2	3458.6	39.3	-99	D	6	1		-99	1	1	2	2	2	1	2	-99	1	7	2	-99	-99	-99	-99	-99	-99	-99	-99	-99	-99	-99	-99	-99	-99	-99	-99	-99	-99	-99	-99	-99	-99	-99	-99	-99	-99	-99	-99	-99
1067	2	3628.7	40.4	25	-99	-99	1		29	2	-99	2	1	-99	1	-99	-99	3	4	1	-99	4.54	2	9	813.48	602.93	1119.73	152.18	1119.73	1	57.93	41.67	70.43	1193.9	689.06	2454.79	702.73	61.43	51.92	70.43	1.83754	0.77862	2.77804	0.7	1.4341	0.34415	4.53513	82.95	81.13
1068	2	4309.1	40	20	M	8	1		21	1	1	1	1	1	1	1	-99	2	7	2	-99	-99	-99	-99	-99	-99	-99	-99	-99	-99	-99	-99	-99	-99	-99	-99	-99	-99	-99	-99	-99	-99	-99	-99	-99	-99	-99	-99	-99
1069	2	3713.8	39	22	N	6	2		16	2	2	2	1	-99	1	-99	-99	3	1	3	-99	-99	-99	15	378.98	344.53	430.66	27.96	409.13	2	44.82	34.18	51.46	1471.44	839.79	6632.23	1431.66	64.49	58.86	69.62	1.51774	0.81657	5.42328	1.13	0.39046	0.1784	0.52555	80.04	75.07
1070	1	3713.8	41.1	24	N	8	2		32	1	2	2	1	-99	1	-99	-99	3	1	1	-99	2.62	1	9	557.47	495.26	581.4	27.33	559.86	2	39.81	32.67	45.88	2734.72	1098.19	3962.11	1025.32	63.64	60.72	67.26	2.57713	0.48404	6.33082	2.28	0.64894	0.19112	2.61828	82.5	80.09
1071	2	3685.4	40.5	19	-99	-99	1		22	1	-99	1	1	1	1	1	-99	2	1	1	-99	3.8	2	12	597.55	516.8	689.06	53.64	624.46	2	52.57	48.87	61.34	1744.19	559.86	3832.91	1123.71	62.15	59.48	67.49	1.83605	0.35008	5.4689	1.53	0.65257	0.28905	3.79682	80.23	76.37
1072	2	3089	40	22	N	6	1		22	1	1	2	2	2	1	2	-99	1	7	1	6.07	26.09	2	2	549.1	538.33	559.86	15.22	559.86	3	38.33	37.83	38.82	2971.58	2153.32	3789.84	1157.19	61.26	55.29	67.22	1.43836	0.98316	1.89355	0.64	13.4709	0.85208	26.0897	81.63	81.6
1073	1	3265.9	41	25	-99	3	1		30	1	-99	2	2	-99	1	-99	-99	1	6	1	-99	1.17	1	6	653.17	495.26	1205.86	273.96	602.93	2	49.74	36.64	66.79	2182.03	1033.59	5017.24	1572.47	59.99	54.4	66.79	0.98423	0.34457	2.00158	0.7	3.17363	0.17227	7.48453	80.45	79.12
1074	2	3075.4	41.4	24	N	-99	2		33	1	1	2	1	2	1	-99	-99	3	2	1	6.1	9.99	2	7	550.63	516.8	559.86	16.94	559.86	1	63.42	57.61	68.38	1338.13	559.86	2239.45	555.35	66.35	62.87	69.18	1.12339	0.53826	2.44605	0.68	2.76663	0.3816	9.99336	84.18	82.31
1075	1	3855.5	39	25	M	7	1		22	1	1	1	1	1	1	1	-99	2	3	1	0	1.73	1	7	624.46	344.53	1055.13	298.37	1055.13	1	56	40.03	69.54	1012.06	689.06	1894.92	409.89	64.47	59.08	69.54	1.95686	0.40418	4.02889	1.21	1.28528	0.2063	3.82014	81.08	78.93
1076	2	2891.6	36	28	N	3	2		0	2	1	2	1	-99	1	-99	-99	3	1	1	-99	0.52	1	13	440.6	387.6	495.26	38.93	495.26	1	40.06	27.3	56.8	2442.95	1076.66	3983.64	914.57	62.98	55.79	69.41	1.26554	0.45328	2.71463	0.61	0.6336	0.30459	2.65146	79.99	78.33
1078	2	3429.2	42	22	S	6	1		30	1	1	2	1	1	2	2	-99	3	3	3	-99	-99	-99	16	759.05	538.33	1894.92	397.95	1894.92	1	51.95	38.97	64.77	1940.68	667.53	3682.18	1048.32	61.88	51.12	66.73	1.3978	0.49832	10.1278	2.35	0.45612	0.2108	2.87342	80.31	77.97
1079	1	2780.5	37	26	N	5	1		8	1	-99	2	2	1	1	-99	2	1	4	1	-99	0	1	23	602.93	430.66	1098.19	162.57	1098.19	1	50.8	38.15	64.83	1554.14	495.26	3466.85	911.14	61.35	53.63	67.07	0.90817	0.46414	2.54605	0.4	0.35736	0	0.95303	80.32	78.16
1080	1	3393.3	39	46	N	5	1		40	-99	-99	2	2	-99	1	-99	2	1	2	1	8.05	19.61	2	5	490.96	452.2	538.33	31.94	495.26	2	51.45	46.78	56.12	1533.16	473.73	3445.31	1435.1	58.23	52.97	64.83	1.48172	0.48301	3.13945	1.13	4.43321	0.19073	19.608	75.02	68.38
1081	1	3991.6	40.2	20	N	7	3		22	1	2	1	1	2	1	-99	-99	3	1	3	-99	-99	-99	11	419.99	365.28	516.8	48.62	516.8	1	53.08	46.31	62.32	1327.53	741.89	3122.31	829.91	62.04	56.2	65.66	1.10029	0.59008	2.41651	0.56	0.91571	0.16932	3.33902	77.81	75.78
1082	1	3572	41	29	-99	-99	2		36	1	2	2	1	2	1	-99	-99	3	2	1	-99	1.16	1	7	421.44	344.53	538.33	69.06	538.33	1	47.15	36.73	52.64	1442.72	1033.59	2906.98	670.88	65.16	58.78	71.81	0.6728	0.32464	1.51771	0.39	3.22352	0.17187	10.9823	82.56	77.22
1083	2	3288.5	39.3	27	-99	-99	4		23	1	1	1	1	1	1	1	-99	2	7	2	-99	-99	-99	-99	-99	-99	-99	-99	-99	-99	-99	-99	-99	-99	-99	-99	-99	-99	-99	-99	-99	-99	-99	-99	-99	-99	-99	-99	-99
1085	1	3234.1	41	27	M	8	1		27	1	1	1	1	1	1	1	-99	2	1	3	-99	-99	-99	25	469.42	430.66	559.86	37.81	559.86	1	51.59	40.93	66.27	1345.39	559.86	4414.31	861.96	62.36	56	72.25	0.79961	0.52676	3.96737	0.66	0.35324	0.20904	1.81112	78.83	76.66
1086	2	3090.1	39.6	17	N	4	2		16	1	-99	2	1	-99	1	-99	-99	3	7	1	-99	25.31	2	1	624.46	624.46	624.46	0	624.46	3	64.53	64.53	64.53	624.46	624.46	624.46	0	64.53	64.53	64.53	0.62891	0.62891	0.62891	0	25.3099	25.3099	25.3099	83.65	83.65
1088	1	3764.8	40.1	43	N	6	1		44	1	2	-99	2	1	2	-99	-99	1	6	1	-99	5.8	2	7	584.47	409.13	990.53	211.5	538.33	2	65.19	54.61	69.19	719.82	409.13	990.53	251.38	66.8	65.18	69.19	1.08664	0.48577	2.68836	0.8	1.44424	0.20798	5.79719	82.37	80.06
1089	2	3572	39	21	-99	-99	5		14	2	-99	1	1	2	1	-99	1	2	1	3	-99	-99	-99	8	532.95	516.8	559.86	15.22	538.33	2	37.4	31.34	42.61	3717.17	2088.72	7838.09	1820.14	63.27	60.72	70.64	1.96039	0.88485	3.76171	0.86	1.70139	0.3038	6.93696	80.32	77.69
1090	1	2863.3	41	23	N	4	2		29	1	1	1	1	1	1	1	-99	2	1	3	-99	-99	-99	21	491.16	452.2	516.8	24.19	516.8	1	66.88	61.45	72.58	769.04	452.2	1033.59	248.06	69.76	66.28	72.58	0.97126	0.23923	4.08298	0.8	0.43894	0.20647	2.38703	83.37	81.16
1091	1	3997.3	41.1	15	N	4	1		23	1	1	1	2	1	1	-99	-99	1	7	2	-99	-99	-99	-99	-99	-99	-99	-99	-99	-99	-99	-99	-99	-99	-99	-99	-99	-99	-99	-99	-99	-99	-99	-99	-99	-99	-99	-99	-99
1092	1	3401.9	40.2	29	-99	-99	2		31	1	-99	2	1	-99	1	-99	2	3	1	1	3.27	5.51	2	14	462.96	387.6	516.8	42.02	516.8	1	51.36	31.59	61.64	1642.68	925.93	3423.78	1009.69	68	58.93	74.06	0.75518	0.20815	1.90189	0.49	1.36552	0.17588	5.51245	83	79.7
1093	2	4139	41	30	M	6	1		37	1	1	1	1	1	1	1	-99	2	7	2	-99	-99	-99	-99	-99	-99	-99	-99	-99	-99	-99	-99	-99	-99	-99	-99	-99	-99	-99	-99	-99	-99	-99	-99	-99	-99	-99	-99	-99
1095	2	1984.5	36.5	-99	-99	-99	1		115	1	-99	2	2	2	1	-99	-99	1	2	1	4.31	8.43	2	5	598.62	538.33	646	55.74	646	1	38.22	25.23	49.54	3251.51	1076.66	5146.44	1459.74	64.3	57.67	69.03	1.89815	0.26258	3.767	1.36	3.98367	0.32158	9.90834	81.49	76.87
1096	2	3351.6	39	18	S	6	2		5	1	2	2	2	2	2	2	-99	1	7	1	6.62	28.3	2	1	452.2	452.2	452.2	0	452.2	3	55.2	55.2	55.2	2670.12	2670.12	2670.12	0	65.97	65.97	65.97	1.33248	1.33248	1.33248	0	28.2953	28.2953	28.2953	81.92	81.92
1097	2	2522.9	40.5	28	N	6	2		33	1	2	2	2	2	1	2	-99	1	6	1	13	17.05	2	4	565.25	452.2	839.79	183.87	839.79	1	45.38	33.25	54.5	1781.87	925.93	4242.04	1640.52	58.91	55.02	64.19	1.38804	0.50102	3.49184	1.41	4.73596	0.55599	17.0504	76.77	69.8
1098	1	3600.2	41	17	N	8	1		25	1	1	1	1	1	1	1	-99	2	1	1	3.3	4.02	2	14	576.78	516.8	624.46	29.47	581.4	2	46.63	30.29	55.92	2773.17	1571.92	4155.91	1115.42	64.65	59.09	70.51	1.48484	0.81303	3.58481	0.73	0.58086	0.23958	4.02451	79.62	77.09
1099	2	2780.5	39	38	M	8	1		32	2	1	1	1	1	1	1	-99	2	1	1	-99	11.4	2	8	460.27	323	559.86	85.31	559.86	1	47.79	39.66	58.45	2703.6	947.46	6115.43	1653.63	61.6	56.77	69.59	1.16976	0.34273	2.78622	0.76	2.45122	0.33161	11.4032	80.29	78.3
1100	2	3742.1	38	27	N	7	1		14	1	1	1	1	1	1	1	-99	2	1	1	-99	2.05	1	13	442.26	344.53	516.8	50.21	516.8	1	50.82	39.21	62.74	2285.83	344.53	4457.37	1372.9	63.22	59.78	65.48	1.53343	0.45495	4.64694	1.15	0.68505	0.2553	2.04955	80.01	77.61
1101	1	3657.1	38.2	28	N	8	1		11	1	1	1	1	1	1	1	-99	2	7	2	-99	-99	-99	-99	-99	-99	-99	-99	-99	-99	-99	-99	-99	-99	-99	-99	-99	-99	-99	-99	-99	-99	-99	-99	-99	-99	-99	-99	-99
1102	2	3515.3	41	27	N	7	1		34	2	1	1	1	1	1	1	-99	2	7	2	-99	-99	-99	-99	-99	-99	-99	-99	-99	-99	-99	-99	-99	-99	-99	-99	-99	-99	-99	-99	-99	-99	-99	-99	-99	-99	-99	-99	-99
1104	1	3311.2	41.3	16	M	7	1		25	1	2	1	1	1	1	1	-99	2	4	3	-99	-99	-99	11	642.08	366.06	1399.66	412.61	1399.66	1	56.88	39.44	64.85	1348.76	409.13	3639.11	1017.19	63.85	56.57	69.28	1.86776	0.48507	5.66871	1.79	0.73756	0.18583	2.90184	81.44	79.39
1105	1	3256.8	37.4	22	N	6	3		5	2	2	2	2	2	1	-99	-99	1	4	1	1.02	1.68	1	8	670.22	538.33	1055.13	174.72	624.46	2	44.76	31.69	68.04	2290.6	1055.13	5124.9	1602.9	62.4	50.36	68.04	2.87286	1.49618	4.90321	1.18	0.68407	0.39749	1.67833	82.71	78.95
1106	1	3710.4	37.5	35	-99	-99	1		29	1	-99	2	1	2	1	-99	-99	3	-99	4	-99	-99	-99	-99	-99	-99	-99	-99	-99	-99	-99	-99	-99	-99	-99	-99	-99	-99	-99	-99	-99	-99	-99	-99	-99	-99	-99	-99	-99
1107	2	3458.6	40.6	27	-99	-99	2		33	1	-99	1	1	1	1	1	-99	2	6	1	-99	4.57	2	7	532.18	409.13	861.33	158.1	602.93	1	53.36	39.01	67.64	1464.26	495.26	2971.58	971.54	61.49	53.83	67.64	2.34409	1.45815	3.37	0.81	1.80269	0.30851	4.56539	81.09	77.73
1108	1	3685.4	41	23	N	6	2		30	1	1	2	1	-99	1	-99	-99	3	4	3	-99	-99	-99	19	813.73	323	1959.52	440.16	1959.52	1	54.6	37.71	73.35	2171.45	861.33	4651.17	1522.6	65.87	59.36	73.35	1.16065	0.28993	3.56068	0.78	0.41662	0.20329	2.20768	81.34	75.75
1109	1	3572	39.6	25	N	3	2		24	1	2	2	1	2	1	-99	-99	3	5	1	0.22	1.05	1	15	595.49	452.2	968.99	140.07	968.99	1	47.76	31	69.5	2095.64	452.2	4285.11	1300.64	64.21	61.62	69.75	1.57102	0.70209	3.54263	0.85	0.39343	0.2492	1.05497	80.38	75.97
1110	2	4819.4	39.6	26	S	6	1		25	1	2	2	1	2	1	-99	2	3	7	2	-99	-99	-99	-99	-99	-99	-99	-99	-99	-99	-99	-99	-99	-99	-99	-99	-99	-99	-99	-99	-99	-99	-99	-99	-99	-99	-99	-99	-99
1112	2	3090.1	38.1	24	M	8	1		10	2	-99	1	1	1	1	1	-99	2	7	2	-99	-99	-99	-99	-99	-99	-99	-99	-99	-99	-99	-99	-99	-99	-99	-99	-99	-99	-99	-99	-99	-99	-99	-99	-99	-99	-99	-99	-99
1113	1	4054	39.2	29	D	4	1		21	2	1	2	1	2	1	-99	-99	3	2	1	8.09	12.66	2	3	452.2	430.66	473.73	21.54	473.73	3	51.24	49.55	53.19	2246.63	925.93	4500.44	1961.45	58.82	54.39	66.5	1.38226	0.4321	2.61864	1.12	4.80355	0.31511	12.6561	74.85	69.59
1114	1	3231.8	41	28	M	5	4		35	1	1	2	1	1	1	2	-99	3	4	1	4.77	11.24	2	12	683.68	495.26	1593.46	366.48	1593.46	1	41.04	26.51	53.91	3368.15	947.46	5275.63	1761.19	59.3	49.17	70.81	0.82176	0.37386	2.10461	0.45	1.55013	0.19825	11.2396	78.52	71.9
1116	1	2975.6	40.3	27	N	4	1		30	1	1	2	2	2	-99	-99	2	1	7	2	-99	-99	-99	-99	-99	-99	-99	-99	-99	-99	-99	-99	-99	-99	-99	-99	-99	-99	-99	-99	-99	-99	-99	-99	-99	-99	-99	-99	-99
1117	2	3033.2	39.3	28	N	3	1		23	1	2	2	2	2	1	-99	-99	1	7	2	-99	-99	-99	-99	-99	-99	-99	-99	-99	-99	-99	-99	-99	-99	-99	-99	-99	-99	-99	-99	-99	-99	-99	-99	-99	-99	-99	-99	-99
1120	2	2551.5	39	20	-99	-99	2		11	1	-99	2	2	-99	1	-99	-99	1	4	1	0.88	1.96	1	17	710.6	452.2	1550.39	249.85	1550.39	1	40.03	30.09	53.83	3269.25	559.86	4500.44	1253.15	64.86	53.83	71.15	1.3849	0.51343	3.48358	0.79	0.35448	0.16448	1.96135	81.58	72.94
1124	2	2438.1	37	19	N	6	1		-2	1	1	2	2	1	1	-99	-99	1	2	1	3.83	4.3	2	4	516.8	387.6	624.46	106.94	624.46	1	45.42	35.89	55.37	1168.18	581.4	1894.94	610.92	53.56	45.89	61.2	1.70337	0.35806	2.91632	1.14	2.10674	0.49873	4.30404	71.4	66.47
1125	2	2975.6	39.5	27	N	6	1		25	1	2	1	2	1	1	-99	-99	1	7	1	-99	7.18	2	1	516.8	516.8	516.8	0	516.8	3	43.03	43.03	43.03	1012.06	1012.06	1012.06	0	50.22	50.22	50.22	0.57532	0.57532	0.57532	0	7.17673	7.17673	7.17673	70.4	70.4
1126	2	3231.8	39.6	21	N	4	2		20	1	2	2	2	-99	1	-99	-99	1	1	1	5.01	7.64	2	14	499.88	452.2	559.86	28.24	516.8	2	48.43	32.92	54.99	2039.5	473.73	3919.04	1429.56	57.86	46.52	69.16	1.06823	0.48201	2.35397	0.56	0.9164	0.29957	7.63948	77.34	67.27
1127	1	3118.4	36.3	20	D	4	1		-5	2	2	2	2	2	1	-99	2	1	1	3	-99	-99	-99	23	524.29	387.6	581.4	50.13	581.4	1	50.32	34.46	62.67	1338.8	581.4	3466.85	663.4	63.08	47.63	71.06	0.794	0.13474	2.2536	0.53	0.42372	0	2.3732	78.89	59.21
1128	1	3118.4	40.4	20	S	6	2		24	1	1	2	2	2	1	2	-99	1	4	1	-99	3.83	2	12	838	538.33	1658.06	365.48	1658.06	2	40.05	26.35	54.88	1744.19	667.53	3919.04	1165.91	48.67	26.35	67.16	1.2492	0.2909	2.39004	0.74	1.2254	0.21895	4.98934	72.22	62.79
1129	2	2835	39.2	17	N	3	1		12	1	1	2	2	1	1	1	1	1	1	1	4.79	5.53	2	10	650.3	559.86	732.13	58.14	732.13	1	47.39	21.69	59.39	2304.05	602.93	4952.64	1742.82	56.95	32.93	68.86	1.38292	0.34746	3.65916	1.23	1.31529	0.21102	5.53371	73.71	56.43
1132	1	3855.5	39	44	N	4	1		37	1	1	1	1	1	1	1	1	2	4	1	-99	2.35	1	16	811.53	366.06	1248.93	295.325	968.99	2	50.06	29.78	61.89	1337.75	624.46	3229.98	673.173	56.74	50.1	66.88	1.20274	0.27231	3.1194	0.956449	0.65548	0.21018	2.34584	76.74	69.33
1133	1	3572	40.6	26	M	7	1		29	1	1	1	1	1	1	1	-99	2	2	1	6.83	18.59	2	4	436.05	409.13	452.2	20.62	452.2	1	49.23	44.37	55.43	3682.18	2562.45	4543.51	986.62	56.29	49.2	64.92	1.39472	0.7207	2.88937	1.02	6.10834	0.23668	18.5876	81.02	78.75
1134	1	3657	40.6	19	M	8	1		23	1	1	1	1	1	1	1	-99	2	1	3	-99	-99	-99	27	478.51	366.06	538.33	41.52	516.8	2	45.57	28.53	53.2	2690.85	818.26	5663.23	1493.27	63.74	55.21	68.97	0.81273	0.48274	2.97194	0.59	0.29252	0.16646	2.54305	80.48	75.04
1137	2	3288.5	40.5	27	-99	-99	3		32	1	1	2	2	2	1	1	-99	1	1	1	1.07	1.89	1	29	444.03	409.13	473.73	18.57	430.66	2	54.09	44.96	57.31	2205.3	430.66	4198.97	1350.62	60.99	44.96	69.36	0.64269	0.43081	2.29908	0.35	0.39471	0.24809	1.89175	77.98	71.91
1138	1	3678.6	41	31	D	3	3		41	2	1	1	1	1	1	1	-99	2	1	1	7.62	14.79	2	14	513.72	452.2	602.93	38.57	559.86	2	46.7	35.6	52.8	1827.25	473.73	4435.84	1569.64	50.3	42.73	56.91	0.80978	0.34971	1.33345	0.33	1.32027	0.21963	14.7901	68.9	65.14
1139	1	2608.2	38	34	N	3	2		21	1	1	2	2	-99	1	-99	-99	1	7	2	-99	-99	-99	-99	-99	-99	-99	-99	-99	-99	-99	-99	-99	-99	-99	-99	-99	-99	-99	-99	-99	-99	-99	-99	-99	-99	-99	-99	-99
1140	2	3713.6	40	40	N	7	1		41	1	1	1	1	1	1	1	-99	2	1	1	-99	2.18	1	9	497.66	430.66	667.53	72.58	667.53	1	56.43	33.27	65.1	1196.29	473.73	3789.84	1170.75	62.75	59.88	65.1	1.76282	0.59755	4.08027	1.24	0.94984	0.33147	2.18185	78.01	74.14
1142	1	3288.5	40.5	27	N	4	1		32	1	2	2	1	2	1	1	1	2	1	1	-99	11.2	2	8	430.66	409.13	473.73	23.02	473.73	1	34.82	25.42	41.91	3001.19	796.73	4220.51	1185.08	59.33	51.26	67.55	1.89434	0.63581	3.22702	0.84	1.80541	0.24917	11.2013	78.17	66.55
1145	2	3401.9	40.6	32	N	3	2		38	1	1	2	2	1	1	1	1	1	3	3	0.43	-99	-99	9	672.32	516.8	1378.13	295.01	1378.13	1	45.87	16.44	54.98	3052.93	1658.06	4069.78	1009.29	58.98	35.22	68.79	2.33046	1.13779	6.89123	1.78	0.8389	0.34439	4.00875	83.02	79.96
1146	2	2891.7	39	41	N	5	1		35	2	1	2	1	1	1	2	2	3	7	2	-99	-99	-99	-99	-99	-99	-99	-99	-99	-99	-99	-99	-99	-99	-99	-99	-99	-99	-99	-99	-99	-99	-99	-99	-99	-99	-99	-99	-99
1147	2	3429.2	40.6	26	N	3	1		32	1	1	1	2	1	1	2	2	1	1	3	-99	-99	-99	15	663.22	559.86	732.13	49.64	732.13	1	48.6	36.8	59.21	2750.51	1248.93	3725.24	787.38	68.64	64.54	72.39	1.59399	0.51781	2.29971	0.56	0.33084	0.27318	0.45195	82.63	78.91
1148	1	3090.1	39.3	18	N	3	1		14	2	1	2	2	1	1	1	2	1	3	1	-99	5.36	2	13	740.41	409.13	1636.52	325.21	1636.52	1	50.65	42.05	57.78	2082.09	732.13	5297.17	1521.72	56.53	45.84	64.3	0.79	0.34	1.38	0.31	1.52	0.18	5.47	74.1	67.91
1152	2	2664.9	38.1	28	D	6	2		15	1	1	2	1	2	1	1	1	3	4	2	-99	-99	-99	26	588.85	516.8	1399.66	168.78	1399.66	1	49.54	40.18	64.11	1802.99	1033.59	4478.91	1066.62	66.15	54.45	72.5	0.78	0.24	2.13	0.55	0.38	0.13	4.02	81.65	75.25
1153	2	3315.8	38.3	45	N	6	1		34	2	1	2	2	2	1	2	-99	1	7	2	-99	-99	-99	-99	-99	-99	-99	-99	-99	-99	-99	-99	-99	-99	-99	-99	-99	-99	-99	-99	-99	-99	-99	-99	-99	-99	-99	-99	-99
1155	1	3855.5	41.1	29	M	8	2		37	1	1	1	1	1	1	1	1	2	1	1	-99	1.34	1	14	595.24	473.73	667.53	61.26	602.93	2	48.26	25.12	62.89	1914.92	624.46	3854.44	963.53	65.23	59.08	73.9	1.67	0.23	4.74	1.35	0.34	0.16	1.34	82.64	78.26
1158	1	2154.6	33.3	69	N	3	1		23	1	1	2	2	2	1	2	1	1	4	1	-99	1.83	1	20	591.09	409.13	1227.39	176.39	581.4	2	47.71	38.68	61.14	2800.39	882.86	3962.11	1101.28	60.05	49.5	67.57	0.98975	0.5162	2.24614	0.406514	0.53767	0.16848	3.23826	79.29	66.72
1159	2	2608.2	37	53	N	5	5		53	1	2	2	2	2	1	1	1	1	2	1	-99	16.13	2	3	466.55	452.2	473.73	12.43	473.73	3	42.21	40.18	43.8	1873.39	1335.06	2885.45	877.065	57.69	52.17	61.58	1.98212	1.11	3.34	1.2	7.63	1.89	16.13	75.1	74.28
[truncated: 37 more columns]
