# Supplementary material for: Translational Analysis of Effects of Prenatal Cocaine Exposure on Human Infant Cries and Rat Pup Ultrasonic Vocalizations
Source: PLoS One. 2014 Oct 22;9(10):e110349. doi: 10.1371/journal.pone.0110349 (PMC4206414; doi:10.1371/journal.pone.0110349)
Supplement: File S1 — Raw data from the experiment. (ZIP) [file pone.0110349.s001.zip › Rodent USV Raw Data.xlsx]

## Sheet: Rodent USV Data
DAM	SEX	TREATMENT	Call Number	Interval	DURATION	PEAK HZ	MIN HZ	HZ AT PEAK AMP	STANDARD DEVIATION OF THE FREQUENCY	STANDARD DEVIATION OF AMPLITUDE	HARMONICS	MAX AMPLITUDE	CATEGORY
142	F	Cocaine	1		0.143	62500	53200	63200	0.058	0.819	1	63.08	4
142	F	Cocaine	2	0.268	0.143	51000	46100	52400	0.044	0.597	1	59.39	11
142	F	Cocaine	3	0.258	0.157	52000	47300	53900	0.032	0.551	1	60.36	10
142	F	Cocaine	4	0.313	0.061	57600	48300	57600	0.077	0.657	1	58.95	10
142	F	Cocaine	5	3.973	0.131	59000	51500	59300	0.044	0.678	1	69.66	6
142	F	Cocaine	6	1.865	0.133	52400	43400	52900	0.061	1.173	1	58.43	6
142	F	Cocaine	7	7.135	0.112	52400	52200	59300	0.033	0.69	2	58.81	4
142	F	Cocaine	8	0.247	0.118	54600	48000	55400	0.025	0.695	1	62.54	11
142	F	Cocaine	9	0.788	0.118	54900	41700	55100	0.085	1.181	1	54	11
142	F	Cocaine	10	1.886	0.102	52400	46300	52700	0.042	1.264	1	65.59	12
142	F	Cocaine	11	3.767	0.098	53400	51000	57300	0.029	1.259	1	57.87	4
147	F	Cocaine	1		0.006	82500	82500	83700	0.007	0.985	0	54.25	3
148	F	Cocaine	1		0.075	42200	41500	43700	0.011	0.548	1	46.09	6
148	F	Cocaine	2	29.609	0.038	44900	44400	46300	0.01	0.457	1	36.95	7
148	F	Cocaine	3	0.077	0.01	54100	54100	55600	0.01	0.582	0	43.42	1
148	F	Cocaine	4	0.176	0.002	43700	43700	43900	0.004	0.166	1	34.86	1
148	F	Cocaine	5	0.079	0.002	43700	43700	43700	0	0.063	1	30.13	1
148	F	Cocaine	6	24.965	0.088	49800	43700	49800	0.046	1.417	1	62.14	7
148	F	Cocaine	7	0.229	0.059	42700	42400	45800	0.023	0.497	1	42.88	8
148	F	Cocaine	8	0.604	0.098	43200	41900	45400	0.013	0.631	2	46.41	8
148	F	Cocaine	9	0.219	0.116	43200	40200	49000	0.028	0.481	2	50.88	7
148	F	Cocaine	10	0.239	0.096	42400	40500	51200	0.057	0.482	1	46.77	12
148	F	Cocaine	11	0.233	0.083	41900	40500	44900	0.025	0.642	1	51.85	8
148	F	Cocaine	12	0.223	0.081	42200	40500	44900	0.021	0.666	1	47.82	13
148	F	Cocaine	13	0.221	0.079	42400	41500	45100	0.018	0.652	1	45.76	8
148	F	Cocaine	14	42.829	0.038	42700	41700	43200	0.01	0.664	1	41.55	2
148	F	Cocaine	15	35.797	0.063	49300	43200	49300	0.045	1.822	1	62.29	6
148	F	Cocaine	16	0.198	0.077	41200	40000	43700	0.019	0.484	1	50.94	6
148	F	Cocaine	17	0.233	0.043	41200	40700	42200	0.007	0.327	1	40.04	6
148	F	Cocaine	18	22.272	0.028	41700	41500	41900	0.004	0.409	1	36.78	0
148	F	Cocaine	19	0.2	0.071	42700	42700	44100	0.012	0.482	1	43.18	7
148	F	Cocaine	20	0.206	0.073	42900	41700	45400	0.016	0.417	1	39.74	7
148	F	Cocaine	21	0.212	0.069	42400	41200	43900	0.013	0.488	1	47.55	7
148	F	Cocaine	22	0.21	0.086	41900	41000	42900	0.011	0.507	1	50.19	6
148	F	Cocaine	23	0.231	0.04	40500	40000	41000	0.006	0.461	1	49.72	7
167	F	Cocaine	1		0.083	45600	43400	45800	0.016	0.878	1	58.96	7
167	F	Cocaine	2	0.196	0.108	46100	42900	47800	0.025	0.529	1	58.78	7
167	F	Cocaine	3	0.247	0.075	43400	43200	44100	0.006	0.399	1	49.68	6
167	F	Cocaine	4	5.354	0.077	46600	44100	53400	0.068	0.713	1	65.47	12
167	F	Cocaine	5	0.208	0.098	44400	42700	46800	0.023	0.61	1	53.98	6
167	F	Cocaine	6	3.698	0.059	45600	43700	46800	0.025	0.805	1	59.01	4
167	F	Cocaine	7	1.173	0.075	43700	41900	43900	0.013	0.54	1	45.82	4
167	F	Cocaine	8	5.921	0.088	52900	44600	53700	0.064	0.495	1	54.61	7
167	F	Cocaine	9	7.469	0.088	46300	43900	46600	0.021	0.554	1	57.68	6
167	F	Cocaine	10	0.464	0.088	46800	42900	47600	0.032	1.038	1	56.41	4
167	F	Cocaine	11	0.229	0.1	44600	42400	45800	0.023	0.64	1	52.92	4
167	F	Cocaine	12	2.838	0.092	44600	44400	46100	0.012	0.473	1	57.07	4
167	F	Cocaine	13	0.21	0.104	46800	44400	46800	0.012	0.626	2	63.12	8
167	F	Cocaine	14	0.225	0.098	45100	42900	47100	0.02	0.688	2	54.58	5
167	F	Cocaine	15	0.225	0.098	44900	42400	45800	0.017	0.645	2	56.95	7
167	F	Cocaine	16	0.229	0.106	45800	42200	46100	0.02	0.669	2	53.8	7
167	F	Cocaine	17	0.223	0.098	46300	41700	46600	0.029	0.722	2	54.75	7
167	F	Cocaine	18	0.219	0.102	45800	42700	46600	0.02	0.675	1	61.67	7
167	F	Cocaine	19	0.225	0.1	44900	43400	46100	0.018	0.582	1	54.22	11
167	F	Cocaine	20	0.225	0.098	44600	42400	45100	0.021	0.461	1	46.43	7
167	F	Cocaine	21	8.625	0.075	45600	44100	45800	0.012	0.489	2	59.15	7
167	F	Cocaine	22	0.2	0.11	46600	41000	47600	0.032	1.297	1	53.98	7
167	F	Cocaine	23	0.231	0.1	44600	41000	48500	0.04	1.411	1	54.27	7
167	F	Cocaine	24	0.231	0.098	44900	41200	44900	0.016	0.985	1	51.11	7
167	F	Cocaine	25	0.239	0.086	43900	41000	45100	0.022	0.646	2	51.69	7
167	F	Cocaine	26	0.223	0.086	44900	41700	45100	0.017	0.698	2	59.37	7
167	F	Cocaine	27	0.217	0.081	43400	41200	44900	0.02	0.56	2	51.21	7
167	F	Cocaine	28	0.225	0.073	43700	41700	43900	0.012	0.478	2	45.73	7
167	F	Cocaine	29	1.916	0.077	47100	42400	47100	0.034	0.653	1	52.41	3
167	F	Cocaine	30	0.231	0.075	43900	41900	44600	0.015	0.508	2	48.19	6
167	F	Cocaine	31	0.287	0.01	44900	44400	45100	0.006	0.933	1	59.58	5
167	F	Cocaine	32	7.188	0.139	52000	43200	56100	0.081	1.497	1	66.15	11
167	F	Cocaine	33	0.292	0.094	43400	42700	44600	0.01	0.552	2	51.35	6
167	F	Cocaine	34	0.235	0.081	52200	43400	54400	0.073	0.927	1	60.86	12
167	F	Cocaine	35	0.258	0.014	79500	77100	82200	0.022	0.613	0	46.66	3
167	F	Cocaine	36	5.418	0.088	51700	42900	52400	0.067	1.171	1	59.75	4
167	F	Cocaine	37	2.306	0.09	45600	42200	45600	0.021	0.894	1	58.3	8
167	F	Cocaine	38	0.21	0.1	46300	42700	46300	0.023	0.689	1	57.38	6
167	F	Cocaine	39	7.984	0.102	44600	41200	46300	0.023	0.694	1	56.14	7
167	F	Cocaine	40	0.284	0.034	41500	41000	41900	0.007	0.338	1	38.9	7
167	F	Cocaine	41	16.825	0.069	46800	43400	47100	0.03	1.191	1	62.72	4
167	F	Cocaine	42	70.094	0.071	52700	44100	53900	0.072	0.629	1	59.42	10
167	F	Cocaine	43	28.703	0.118	56300	50500	58100	0.042	0.605	1	67.68	6
167	F	Cocaine	44	0.299	0.043	46300	45600	47100	0.009	0.539	1	55.22	4
167	F	Cocaine	45	4.092	0.092	46300	44400	46800	0.016	0.75	1	59.71	6
167	F	Cocaine	46	0.249	0.018	79300	78100	79500	0.006	0.868	0	57.02	5
167	F	Cocaine	47	1.32	0.065	42900	41700	43400	0.011	0.513	2	43.5	5
167	F	Cocaine	48	4.743	0.018	51200	45800	51700	0.053	0.885	1	59.92	3
167	F	Cocaine	49	0.161	0.073	45400	44400	45800	0.011	0.553	1	57.25	7
167	F	Cocaine	50	0.432	0.098	44900	42900	44900	0.012	0.815	1	56.04	7
167	F	Cocaine	51	0.225	0.102	44600	42700	45100	0.015	0.482	2	51.08	7
167	F	Cocaine	52	0.237	0.079	43400	43200	43900	0.005	0.443	2	44.75	7
167	F	Cocaine	53	0.428	0.053	41700	40200	42400	0.014	0.643	1	45.16	5
167	F	Cocaine	54	3.814	0.065	51200	44900	51200	0.04	1.044	1	67.18	4
167	F	Cocaine	55	0.434	0.088	43400	41700	43400	0.009	0.34	1	45.19	7
167	F	Cocaine	56	5.957	0.1	47100	45100	50000	0.029	0.563	1	64.55	6
167	F	Cocaine	57	0.251	0.098	45600	42400	46100	0.024	0.802	1	51.34	8
167	F	Cocaine	58	1.058	0.063	41500	41000	42400	0.009	0.475	1	40.44	6
167	F	Cocaine	59	6.003	0.108	44400	42400	44600	0.012	0.718	2	55.54	7
167	F	Cocaine	60	0.245	0.11	44900	42700	45100	0.012	0.524	2	56.36	5
167	F	Cocaine	61	0.274	0.069	42200	40000	42700	0.011	0.554	2	40.93	6
167	F	Cocaine	62	1.23	0.083	43400	41200	43700	0.015	0.454	1	45.35	7
167	F	Cocaine	63	0.237	0.073	43200	40000	43700	0.02	0.372	2	41.6	3
167	F	Cocaine	64	2.217	0.079	45100	40500	45100	0.027	0.588	1	50.98	7
167	F	Cocaine	65	0.21	0.094	44900	41700	45100	0.018	0.601	1	50.57	5
167	F	Cocaine	66	0.245	0.077	44100	41200	44400	0.015	0.757	1	49.76	5
167	F	Cocaine	67	0.233	0.073	44100	41200	44400	0.019	0.608	1	52.34	5
167	F	Cocaine	68	0.237	0.049	42900	41200	43200	0.01	0.457	2	42.13	6
167	F	Cocaine	69	26.372	0.09	45800	42400	46300	0.028	1.061	1	60.53	6
167	F	Cocaine	70	12.297	0.116	45800	43200	46300	0.025	0.899	1	58.61	13
167	F	Cocaine	71	0.249	0.008	77300	76400	77300	0.006	0.82	0	47.06	1
167	F	Cocaine	72	11.454	0.057	46300	44100	46600	0.019	0.799	1	64.74	4
167	F	Cocaine	73	1.732	0.104	45800	41900	45800	0.018	0.564	2	61.38	8
167	F	Cocaine	74	0.219	0.108	44900	41200	49800	0.038	1.285	1	63.03	7
167	F	Cocaine	75	0.241	0.1	44600	41700	45100	0.016	0.58	2	58.35	7
167	F	Cocaine	76	0.245	0.088	43200	40700	43200	0.012	0.561	2	47.01	7
167	F	Cocaine	77	1.705	0.045	39000	38000	41700	0.025	0.809	2	54.8	5
167	F	Cocaine	78	0.157	0.102	47600	40500	47600	0.039	1.083	2	63.77	5
167	F	Cocaine	79	0.26	0.088	42700	40700	43700	0.012	0.598	2	50.91	6
175	F	Cocaine	1		0.012	44400	43400	45100	0.015	0.4	1	48.03	2
175	F	Cocaine	2	0.221	0.071	52000	43900	52400	0.064	1.37	1	66.16	13
175	F	Cocaine	3	0.475	0.077	48500	44100	49300	0.03	0.743	2	65.89	11
175	F	Cocaine	4	0.21	0.071	48300	43200	52400	0.061	0.656	2	63.77	11
175	F	Cocaine	5	0.21	0.04	44900	43400	45100	0.009	0.729	2	50.88	5
175	F	Cocaine	6	255.291	0.03	47100	44900	47600	0.017	0.76	2	66.24	5
175	F	Cocaine	7	9.703	0.065	52700	45800	54100	0.066	0.996	1	67.25	13
175	F	Cocaine	8	0.204	0.1	45400	44100	47100	0.018	0.918	2	66.93	11
175	F	Cocaine	9	0.229	0.09	45100	44400	51700	0.051	0.756	2	61.45	12
175	F	Cocaine	10	1.558	0.061	45800	45800	51700	0.053	0.615	2	64.61	10
175	F	Cocaine	11	0.192	0.077	51200	44900	52400	0.048	0.825	2	71.04	7
175	F	Cocaine	12	2.817	0.096	51700	43700	52700	0.046	1.037	2	71.55	7
175	F	Cocaine	13	0.21	0.088	52700	42700	54100	0.076	1.4	2	76.96	10
175	F	Cocaine	14	0.237	0.11	44400	42700	47100	0.021	0.642	2	61.89	7
175	F	Cocaine	15	0.266	0.034	46100	46100	47800	0.01	0.949	0	42.4	0
175	F	Cocaine	16	4.99	0.053	50500	44100	54600	0.059	1.878	1	67.43	13
175	F	Cocaine	17	0.188	0.088	46600	45400	51500	0.034	0.697	2	62.66	11
175	F	Cocaine	18	0.251	0.067	46100	42200	48500	0.035	0.985	1	50.49	0
175	F	Cocaine	19	0.268	0.061	51000	44400	51000	0.055	1.507	1	68.58	13
175	F	Cocaine	20	0.223	0.018	50700	47100	50700	0.034	0.914	1	56.27	2
177	F	Cocaine	1		0.096	49000	44100	50700	0.049	0.77	1	59.46	4
177	F	Cocaine	2	0.262	0.09	48800	42900	51500	0.061	1.079	1	62.44	6
177	F	Cocaine	3	0.247	0.129	50700	42200	50700	0.052	1.141	2	62.51	8
177	F	Cocaine	4	2.288	0.096	49300	43200	50500	0.06	1.244	2	71.61	7
177	F	Cocaine	5	0.247	0.112	45400	41200	46300	0.034	1.031	2	59.61	6
177	F	Cocaine	6	0.278	0.026	42400	41700	42400	0.005	0.278	1	33.72	5
177	F	Cocaine	7	10.381	0.067	52900	44900	53400	0.075	1.252	2	73.06	10
177	F	Cocaine	8	11.5	0.098	50200	43200	53900	0.088	1.089	2	71.7	12
177	F	Cocaine	9	0.223	0.102	50200	41200	52700	0.084	1.781	1	66.86	6
177	F	Cocaine	10	0.233	0.09	45400	41900	46100	0.024	0.657	2	55.55	4
177	F	Cocaine	11	0.442	0.071	43200	39000	43900	0.047	0.61	1	44.96	6
177	F	Cocaine	12	135.696	0.053	49300	43200	50200	0.059	1.074	1	64.8	5
177	F	Cocaine	13	0.186	0.098	50700	43900	51000	0.063	1.333	2	68.12	12
177	F	Cocaine	14	0.231	0.126	44600	43400	46600	0.013	0.638	2	52.24	8
177	F	Cocaine	15	0.288	0.088	45600	42400	46300	0.028	0.77	1	50.37	7
177	F	Cocaine	16	0.215	0.077	49300	43900	50200	0.055	0.58	1	57.18	12
177	F	Cocaine	17	0.217	0.102	51200	44400	52200	0.037	0.708	1	70.55	12
177	F	Cocaine	18	0.229	0.114	49000	42900	54100	0.072	2.156	1	65.93	13
177	F	Cocaine	19	0.249	0.081	45100	42200	45400	0.025	1.012	1	53.73	6
177	F	Cocaine	20	0.301	0.008	46100	45100	46300	0.011	0.81	1	51.43	1
177	F	Cocaine	21	1.146	0.051	45400	41900	46800	0.035	1.269	1	49.11	6
177	F	Cocaine	22	0.219	0.047	45100	42200	46600	0.025	0.637	1	31.81	4
177	F	Cocaine	23	8.125	0.129	48800	43900	49800	0.053	0.993	2	68.89	11
177	F	Cocaine	24	0.245	0.116	49500	43200	49500	0.052	1.24	2	70.97	12
177	F	Cocaine	25	0.26	0.088	45400	42200	45400	0.02	1.088	1	52.12	4
177	F	Cocaine	26	0.239	0.122	46300	40700	48800	0.046	1.199	1	55.7	7
177	F	Cocaine	27	0.235	0.112	44400	41700	45400	0.016	0.811	2	57.68	6
177	F	Cocaine	28	0.243	0.086	42400	41500	43400	0.012	0.443	2	45.29	6
177	F	Cocaine	29	0.225	0.096	43400	39700	46600	0.024	0.533	2	48.49	6
177	F	Cocaine	30	0.292	0.063	43700	41200	44400	0.022	0.551	2	45.79	3
177	F	Cocaine	31	0.188	0.1	52700	42900	55900	0.077	0.995	2	52.79	6
177	F	Cocaine	32	0.239	0.067	43900	41900	43900	0.012	0.445	2	39.43	6
177	F	Cocaine	33	0.233	0.075	44100	42200	44900	0.017	0.589	1	45.32	6
177	F	Cocaine	34	0.475	0.055	42400	41700	44400	0.022	0.506	1	46.63	6
177	F	Cocaine	35	1.72	0.016	52000	48000	52000	0.022	1.302	1	65.44	9
177	F	Cocaine	36	0.432	0.012	45400	44400	46100	0.016	0.666	0	44.86	1
177	F	Cocaine	37	0.149	0.083	41900	40500	45400	0.03	0.489	2	45.88	6
177	F	Cocaine	38	0.229	0.069	52000	42900	52000	0.069	0.828	2	55.11	6
177	F	Cocaine	39	0.208	0.079	43400	41700	44400	0.019	0.464	1	45.16	6
177	F	Cocaine	40	0.241	0.03	50500	44100	50500	0.054	0.692	1	52.91	9
177	F	Cocaine	41	0.221	0.081	44600	42700	45400	0.02	0.643	1	54.57	6
177	F	Cocaine	42	0.21	0.079	46800	43200	47300	0.026	1.218	2	62.38	6
177	F	Cocaine	43	0.221	0.077	43700	41700	44600	0.018	0.57	2	46.2	6
177	F	Cocaine	44	0.217	0.079	45600	42700	45600	0.021	0.58	2	47.6	6
177	F	Cocaine	45	0.219	0.092	45400	43200	45600	0.016	0.701	2	52.72	6
177	F	Cocaine	46	0.233	0.038	50000	45100	50200	0.029	0.979	1	70.82	11
177	F	Cocaine	47	0.251	0.073	49800	43900	50000	0.048	1.063	2	62.67	12
177	F	Cocaine	48	0.21	0.088	45400	42900	46100	0.023	1.184	2	63.12	6
177	F	Cocaine	49	0.212	0.092	44600	42700	44900	0.014	0.752	2	53.44	6
177	F	Cocaine	50	0.229	0.108	51500	41700	52200	0.072	1.316	1	65.37	8
177	F	Cocaine	51	0.253	0.073	44100	42400	44900	0.011	0.482	1	51.87	6
177	F	Cocaine	52	0.26	0.061	45100	43200	45400	0.014	0.749	2	50.65	6
177	F	Cocaine	53	0.466	0.071	45400	42900	45600	0.019	0.663	1	49.64	6
177	F	Cocaine	54	0.78	0.018	44100	44100	44900	0.006	0.247	1	38.35	0
177	F	Cocaine	55	10.556	0.143	50200	41500	51000	0.077	0.939	1	58.4	12
177	F	Cocaine	56	0.299	0.061	45600	43200	45800	0.017	0.61	1	50.37	5
177	F	Cocaine	57	0.27	0.098	50700	42900	51200	0.061	1.159	1	64.27	10
177	F	Cocaine	58	0.282	0.092	50700	43400	53400	0.079	1.236	1	64.84	10
177	F	Cocaine	59	0.249	0.108	49300	44100	49300	0.041	1.331	1	69.84	12
177	F	Cocaine	60	0.266	0.135	44900	42900	44900	0.013	0.642	1	51.55	8
177	F	Cocaine	61	0.292	0.079	51200	43400	52000	0.06	1.155	1	66.65	10
177	F	Cocaine	62	0.256	0.088	45400	43200	45600	0.015	0.804	1	53.58	6
177	F	Cocaine	63	0.249	0.092	46100	43200	47100	0.024	0.868	2	58.89	6
177	F	Cocaine	64	0.274	0.03	43400	42900	44100	0.009	0.429	2	39.61	5
177	F	Cocaine	65	4.563	0.1	49000	42900	50700	0.056	1.493	2	68.47	6
177	F	Cocaine	66	0.815	0.088	48000	43900	51700	0.053	1.035	1	58.55	12
177	F	Cocaine	67	0.212	0.096	45600	41900	46100	0.026	0.981	1	55.24	6
177	F	Cocaine	68	0.253	0.094	45400	43700	45800	0.013	0.92	2	54.53	8
177	F	Cocaine	69	0.233	0.124	46100	42400	47800	0.029	1.002	2	57.54	8
177	F	Cocaine	70	0.241	0.11	44900	41900	45800	0.019	0.643	2	49.98	10
177	F	Cocaine	71	0.241	0.083	44100	42700	45600	0.012	0.622	2	50.74	6
177	F	Cocaine	72	0.227	0.108	43400	41200	46800	0.025	0.514	2	47.98	6
177	F	Cocaine	73	0.264	0.088	45100	43200	45800	0.019	0.648	2	54.51	6
177	F	Cocaine	74	10.514	0.081	51200	48300	52700	0.026	0.73	1	67.94	6
177	F	Cocaine	75	0.249	0.038	45400	44600	45400	0.006	0.779	1	48.33	5
177	F	Cocaine	76	0.27	0.083	41500	40500	43700	0.022	0.4	2	38.27	8
177	F	Cocaine	77	0.86	0.03	41000	39700	41500	0.012	0.348	1	38.35	2
177	F	Cocaine	78	1.286	0.026	43400	42400	43400	0.007	0.345	1	35.78	5
177	F	Cocaine	79	8.335	0.055	49500	43400	51500	0.071	1.288	1	64.89	6
177	F	Cocaine	80	0.229	0.081	45600	42700	45800	0.021	0.892	1	55.82	6
177	F	Cocaine	81	0.477	0.086	45400	41900	45600	0.026	0.936	1	51.47	6
177	F	Cocaine	82	1.376	0.012	43400	43200	43700	0.004	0.36	1	35.07	5
177	F	Cocaine	83	0.231	0.065	45100	42200	46800	0.028	0.537	1	36.78	4
177	F	Cocaine	84	0.231	0.086	44400	42900	45800	0.02	0.65	1	46.71	6
177	F	Cocaine	85	19.362	0.11	51000	42200	52900	0.067	0.966	1	71.19	12
177	F	Cocaine	86	0.313	0.075	51500	43200	52700	0.08	0.96	1	53.7	10
177	F	Cocaine	87	1.89	0.102	49300	43200	49300	0.047	1.215	1	63.59	12
177	F	Cocaine	88	0.296	0.057	41500	41000	43700	0.017	0.395	1	41.4	4
180	F	Cocaine	1		0.098	44400	43400	46300	0.016	0.417	1	57.93	7
180	F	Cocaine	2	0.2	0.122	44100	42200	47800	0.029	1.296	1	59.8	11
180	F	Cocaine	3	0.225	0.11	52200	42700	54900	0.082	1.306	1	71.8	12
180	F	Cocaine	4	0.221	0.106	44400	42200	46100	0.021	1.06	2	64.04	13
180	F	Cocaine	5	0.227	0.096	44400	42400	45100	0.013	0.492	2	61.94	7
180	F	Cocaine	6	0.217	0.092	44600	41700	45400	0.017	0.524	1	60.13	7
180	F	Cocaine	7	0.2	0.102	44900	42900	45800	0.012	0.683	1	55.29	5
180	F	Cocaine	8	0.206	0.09	44400	43200	45600	0.012	0.628	1	54.45	7
180	F	Cocaine	9	0.204	0.094	44100	42200	45100	0.016	0.562	1	55.93	5
180	F	Cocaine	10	1.294	0.098	44100	42900	46100	0.018	0.691	2	62.06	7
180	F	Cocaine	11	0.194	0.114	47300	41700	47300	0.026	0.78	2	62.22	13
180	F	Cocaine	12	0.223	0.102	44400	41500	44900	0.014	0.529	2	63.63	13
180	F	Cocaine	13	0.241	0.061	42700	41200	43700	0.012	0.52	2	58.43	7
180	F	Cocaine	14	1.581	0.11	44100	41900	46300	0.02	0.497	2	59.43	13
180	F	Cocaine	15	0.223	0.106	42200	41500	44600	0.018	0.555	2	59.79	7
180	F	Cocaine	16	0.225	0.09	42200	41200	44400	0.02	0.54	2	57.41	5
180	F	Cocaine	17	0.835	0.096	42400	41500	43900	0.012	0.418	2	56.82	7
180	F	Cocaine	18	0.208	0.09	44600	41500	45100	0.016	0.529	2	60.93	5
180	F	Cocaine	19	0.874	0.118	43200	41900	44100	0.011	0.565	2	56.6	7
180	F	Cocaine	20	0.223	0.1	44400	41200	45100	0.017	0.438	2	56.44	13
180	F	Cocaine	21	0.217	0.1	43700	41900	44900	0.014	0.541	2	55.62	5
180	F	Cocaine	22	0.237	0.081	41700	40500	42400	0.008	0.695	2	57.84	7
180	F	Cocaine	23	1.646	0.014	40000	39000	40200	0.011	0.416	1	41.2	2
180	F	Cocaine	24	0.126	0.102	43700	41900	45400	0.014	0.429	2	64.06	7
180	F	Cocaine	25	0.208	0.102	52400	42200	52900	0.066	0.754	2	68.66	12
180	F	Cocaine	26	0.243	0.049	41700	39500	42400	0.017	0.378	2	59.02	5
180	F	Cocaine	27	0.169	0.069	47800	41900	48000	0.039	0.826	2	70.28	7
180	F	Cocaine	28	1.546	0.098	46600	42700	46800	0.027	0.575	2	61.07	7
180	F	Cocaine	29	0.198	0.112	42900	41000	46100	0.02	0.664	2	57.06	7
180	F	Cocaine	30	0.219	0.104	44100	40500	45800	0.023	0.574	2	60.32	13
180	F	Cocaine	31	0.219	0.104	47300	41000	47800	0.03	0.601	1	62.05	7
180	F	Cocaine	32	0.221	0.083	45600	41900	45800	0.021	0.476	1	57.07	7
180	F	Cocaine	33	0.206	0.098	42400	41200	45400	0.019	0.583	2	58.22	7
180	F	Cocaine	34	0.225	0.086	42400	41700	44100	0.013	0.469	2	53.89	7
180	F	Cocaine	35	0.604	0.112	44600	41900	47300	0.024	0.777	2	62.79	7
180	F	Cocaine	36	0.223	0.1	43700	41900	47100	0.025	0.422	3	63.15	7
180	F	Cocaine	37	1.05	0.092	45100	39700	45100	0.034	0.458	1	52.84	7
180	F	Cocaine	38	0.452	0.008	78300	78300	80500	0.012	0.633	0	47.35	3
180	F	Cocaine	39	1.048	0.088	43200	41200	43400	0.012	0.612	1	56.08	7
180	F	Cocaine	40	0.196	0.116	43400	41200	45800	0.019	0.53	2	59.36	7
180	F	Cocaine	41	0.241	0.106	43200	39700	44600	0.024	0.544	2	61.17	7
180	F	Cocaine	42	5.185	0.09	43700	42900	45100	0.014	0.476	2	58.62	7
180	F	Cocaine	43	0.225	0.104	42900	39700	44100	0.021	0.716	1	58.74	7
180	F	Cocaine	44	0.219	0.11	46300	41900	46300	0.022	0.554	2	56.52	7
180	F	Cocaine	45	0.219	0.096	42900	41900	45100	0.017	0.462	2	56.54	7
180	F	Cocaine	46	2.033	0.094	42400	41000	43400	0.01	0.602	2	57.5	7
180	F	Cocaine	47	0.208	0.133	43200	41000	44600	0.017	0.571	2	59.07	8
180	F	Cocaine	48	0.223	0.098	43400	40500	51700	0.047	1.097	1	53.57	13
180	F	Cocaine	49	0.223	0.102	42900	40200	44400	0.021	0.643	2	58.1	5
180	F	Cocaine	50	3.556	0.135	42200	39700	43900	0.017	0.407	2	55.99	8
180	F	Cocaine	51	0.247	0.129	43200	41500	45400	0.019	0.566	2	57.49	7
180	F	Cocaine	52	0.305	0.045	38800	34900	38800	0.028	0.642	1	53.32	5
180	F	Cocaine	53	1.613	0.102	41900	40200	43400	0.019	0.644	2	61.35	7
180	F	Cocaine	54	0.217	0.131	42200	40000	43900	0.02	0.555	2	56.78	8
180	F	Cocaine	55	0.26	0.096	40700	39300	41900	0.016	0.581	2	58.93	7
180	F	Cocaine	56	0.415	0.112	40000	36300	41900	0.026	0.46	1	56.14	8
180	F	Cocaine	57	0.241	0.094	42200	40000	42900	0.016	0.508	2	53.48	7
180	F	Cocaine	58	2.115	0.01	79300	77800	79500	0.008	0.628	0	51.18	5
180	F	Cocaine	59	4.275	0.014	54100	48800	54100	0.033	0.861	1	61.77	9
180	F	Cocaine	60	0.143	0.008	82700	82500	83700	0.006	0.457	0	45.54	1
180	F	Cocaine	61	9.466	0.069	55100	41500	56100	0.122	1.077	1	59.63	4
180	F	Cocaine	62	0.18	0.116	43400	41700	47300	0.032	0.58	1	55.52	6
180	F	Cocaine	63	0.251	0.055	47100	45800	47100	0.008	0.674	1	59.86	5
180	F	Cocaine	64	0.798	0.006	84900	83900	85900	0.01	0.289	0	37.2	1
180	F	Cocaine	65	0.434	0.006	48000	48000	49800	0.015	0.224	1	37.11	1
180	F	Cocaine	66	0.243	0.002	83700	83700	84200	0.004	0.882	0	38.63	1
180	F	Cocaine	67	0.231	0.02	87800	85900	88300	0.01	0.419	0	37.68	4
180	F	Cocaine	68	0.206	0.03	97400	86900	97400	0.043	0.597	0	47.01	5
180	F	Cocaine	69	3.048	0.006	54400	53900	54400	0.004	0.871	0	43.42	9
180	F	Cocaine	70	0.122	0.018	85400	80300	85600	0.022	0.417	0	45.32	5
180	F	Cocaine	71	0.983	0.01	85600	84200	87100	0.012	0.56	0	43.93	5
180	F	Cocaine	72	1.048	0.01	80800	76900	80800	0.02	0.221	0	34.31	5
180	F	Cocaine	73	6.55	0.106	61000	40200	76600	0.222	1.811	1	63.85	6
180	F	Cocaine	74	0.221	0.11	46800	38800	49500	0.063	1.184	1	58.49	7
180	F	Cocaine	75	0.219	0.088	42900	39700	52200	0.059	1.031	1	54.35	7
180	F	Cocaine	76	0.221	0.077	42700	41900	45800	0.024	0.553	1	55.38	6
180	F	Cocaine	77	0.204	0.071	41200	40700	43200	0.016	0.554	1	54.4	7
180	F	Cocaine	78	0.2	0.047	42200	40500	42900	0.014	0.548	1	53.23	5
180	F	Cocaine	79	1.024	0.008	65600	65100	65600	0.004	0.403	0	60.36	1
180	F	Cocaine	80	0.186	0.086	45600	42400	45600	0.018	0.649	1	58.65	7
180	F	Cocaine	81	0.233	0.055	42400	41500	42700	0.009	0.695	1	57.67	7
180	F	Cocaine	82	1.075	0.102	42400	41700	46100	0.03	0.634	1	59.43	7
180	F	Cocaine	83	0.212	0.094	43700	42200	46300	0.02	0.526	1	54.38	7
180	F	Cocaine	84	0.223	0.098	42400	41700	45100	0.021	0.365	1	55.45	7
180	F	Cocaine	85	0.204	0.102	42900	41700	46300	0.023	0.639	1	60.64	7
180	F	Cocaine	86	0.217	0.092	42200	40000	45400	0.022	0.688	1	62.28	7
180	F	Cocaine	87	1.548	0.098	42200	41200	43900	0.014	0.542	1	60.21	7
180	F	Cocaine	88	0.198	0.1	44400	41200	53700	0.077	1.287	1	60.04	12
180	F	Cocaine	89	0.212	0.11	44100	41500	52400	0.073	0.931	1	58.98	12
180	F	Cocaine	90	0.264	0.077	42200	39700	42700	0.013	0.653	2	62.64	5
180	F	Cocaine	91	1.318	0.073	41500	41200	44600	0.025	0.584	1	55.42	6
180	F	Cocaine	92	0.174	0.104	43400	39000	45800	0.028	0.844	1	55.92	7
180	F	Cocaine	93	0.223	0.104	44400	41000	44600	0.017	0.455	2	54.57	7
180	F	Cocaine	94	0.27	0.055	41700	39500	42400	0.018	0.603	1	54.59	5
180	F	Cocaine	95	2.715	0.073	42400	41500	45600	0.029	0.683	1	57.11	7
180	F	Cocaine	96	0.192	0.104	42900	42900	45800	0.016	0.631	1	58.6	7
180	F	Cocaine	97	0.204	0.116	42200	41900	45400	0.017	0.789	1	61.37	7
180	F	Cocaine	98	0.245	0.11	42900	41500	49000	0.034	0.728	1	54.85	13
180	F	Cocaine	99	0.229	0.096	44400	40500	44600	0.017	0.764	1	49.79	5
180	F	Cocaine	100	0.223	0.088	42900	40700	44900	0.018	0.716	2	56.55	7
180	F	Cocaine	101	0.227	0.096	42400	41500	44600	0.018	0.525	2	56.6	7
180	F	Cocaine	102	0.2	0.11	46300	38000	46300	0.045	1.136	2	62.11	7
180	F	Cocaine	103	0.225	0.114	45400	36600	46800	0.062	1.59	2	56.14	7
180	F	Cocaine	104	0.243	0.092	44400	42200	45100	0.013	0.426	2	59.21	7
180	F	Cocaine	105	0.94	0.018	38000	37500	38800	0.011	0.416	1	45.45	2
180	F	Cocaine	106	0.143	0.104	43200	42400	46600	0.022	0.5	2	61.21	7
180	F	Cocaine	107	0.229	0.108	44100	42700	44900	0.012	0.611	3	60.96	7
180	F	Cocaine	108	0.229	0.108	42900	42700	45100	0.017	0.488	2	57.71	7
180	F	Cocaine	109	0.225	0.106	42400	41200	45600	0.017	0.611	2	56.15	7
180	F	Cocaine	110	0.212	0.108	44100	36600	48300	0.05	0.973	2	57.9	7
180	F	Cocaine	111	0.229	0.096	44100	41200	47600	0.029	0.527	1	53.64	7
180	F	Cocaine	112	0.219	0.098	42700	39700	46800	0.034	0.595	1	54.4	7
180	F	Cocaine	113	0.27	0.014	39000	38500	39300	0.006	0.344	1	33.21	1
180	F	Cocaine	114	0.188	0.069	41700	39700	44100	0.024	0.504	1	53.52	7
180	F	Cocaine	115	0.225	0.045	41700	40000	41900	0.014	0.598	1	49.79	5
180	F	Cocaine	116	0.208	0.086	42400	40700	43700	0.019	0.719	1	57.11	7
180	F	Cocaine	117	3.631	0.094	42700	41900	45800	0.023	0.558	1	59.63	7
180	F	Cocaine	118	2.521	0.108	48000	42200	48300	0.042	0.738	1	58.63	7
180	F	Cocaine	119	0.245	0.104	46100	41900	46300	0.03	0.704	1	59.82	7
180	F	Cocaine	120	0.253	0.01	75900	74900	75900	0.005	0.804	0	53.98	1
180	F	Cocaine	121	24.887	0.018	41200	40500	42900	0.022	0.622	1	49.66	2
182	F	Cocaine	1		0.116	48000	46600	56100	0.083	0.585	1	59.6	6
182	F	Cocaine	2	55.797	0.112	55600	44900	57800	0.091	0.942	2	61.65	11
182	F	Cocaine	3	0.235	0.116	47100	43400	48500	0.035	1.039	2	62.35	6
182	F	Cocaine	4	0.237	0.11	47100	43200	48300	0.035	0.929	2	58.73	6
182	F	Cocaine	5	0.249	0.028	81700	79100	88800	0.05	0.523	0	52	4
182	F	Cocaine	6	0.215	0.018	86100	82700	90300	0.033	0.483	0	46.6	3
182	F	Cocaine	7	3.36	0.04	45400	43200	45800	0.023	0.635	2	54.41	6
182	F	Cocaine	8	0.165	0.094	45600	41900	45600	0.02	0.555	2	50.81	7
182	F	Cocaine	9	0.208	0.088	45800	41200	46100	0.025	0.465	2	47.47	7
182	F	Cocaine	10	0.235	0.059	42400	41700	44400	0.014	0.506	2	48.31	6
182	F	Cocaine	11	0.19	0.079	42400	41500	44900	0.024	0.626	2	48.88	7
182	F	Cocaine	12	7.296	0.092	52900	44100	53400	0.072	1.262	1	59.45	10
182	F	Cocaine	13	0.26	0.016	46600	46300	46800	0.003	0.266	0	38.63	0
182	F	Cocaine	14	0.694	0.092	46100	42700	46600	0.029	0.657	2	50.24	6
182	F	Cocaine	15	0.227	0.092	45800	42200	46300	0.032	0.746	2	57.62	6
182	F	Cocaine	16	0.968	0.081	42200	41500	44400	0.021	0.556	2	46.35	6
182	F	Cocaine	17	0.192	0.104	46800	43200	47600	0.027	0.658	2	55.42	7
182	F	Cocaine	18	0.217	0.088	45800	41900	47600	0.034	0.554	2	52.98	7
182	F	Cocaine	19	0.223	0.094	42400	40700	44600	0.018	0.457	2	46.46	7
182	F	Cocaine	20	0.21	0.09	45600	41700	45600	0.02	0.673	2	52.64	7
182	F	Cocaine	21	0.225	0.083	42200	41700	45100	0.023	0.658	2	55.42	7
182	F	Cocaine	22	0.206	0.086	45600	42200	46300	0.026	0.674	2	56.44	7
182	F	Cocaine	23	0.208	0.086	45400	41900	45600	0.019	0.465	2	48.88	7
182	F	Cocaine	24	0.21	0.083	42900	40700	44600	0.019	0.495	2	43.89	7
182	F	Cocaine	25	1.15	0.047	41700	41000	43400	0.017	0.419	1	45.91	7
182	F	Cocaine	26	0.899	0.061	44100	42700	45800	0.021	0.483	2	45.38	7
182	F	Cocaine	27	0.196	0.083	46300	43200	46600	0.027	0.662	2	57.93	7
182	F	Cocaine	28	0.233	0.045	45600	42900	46300	0.023	1.043	1	52.44	5
182	F	Cocaine	29	0.169	0.098	51700	43200	57800	0.064	1.632	2	68.34	7
182	F	Cocaine	30	0.217	0.098	52200	43200	52200	0.042	1.48	2	67.36	7
182	F	Cocaine	31	0.219	0.065	43700	41900	44400	0.012	0.432	2	47.79	5
182	F	Cocaine	32	0.241	0.069	46300	43700	46300	0.017	0.81	2	59.56	7
182	F	Cocaine	33	1.409	0.09	45400	43200	45400	0.016	1.001	2	55.73	7
182	F	Cocaine	34	0.196	0.09	47100	43200	47300	0.033	1.149	2	64.75	7
182	F	Cocaine	35	0.21	0.096	46600	43200	46600	0.024	0.804	2	55.69	7
182	F	Cocaine	36	0.243	0.043	43700	40200	44400	0.022	0.617	2	43.14	5
182	F	Cocaine	37	1.949	0.096	44400	42900	44600	0.012	0.523	2	52.25	7
182	F	Cocaine	38	0.217	0.098	47800	43400	47800	0.029	1.262	2	66.33	7
182	F	Cocaine	39	0.243	0.086	44900	42400	44900	0.013	0.49	2	50.79	7
182	F	Cocaine	40	0.221	0.051	45800	44400	46300	0.01	0.483	1	53.17	7
182	F	Cocaine	41	0.167	0.051	45800	43900	45800	0.009	0.924	1	59.65	7
182	F	Cocaine	42	0.18	0.01	47800	47600	48300	0.006	0.634	1	46.23	1
182	F	Cocaine	43	0.35	0.032	48000	46300	48500	0.012	0.837	1	67.45	5
182	F	Cocaine	44	0.172	0.071	52400	44400	52400	0.053	1.085	1	62.63	7
182	F	Cocaine	45	0.206	0.053	47600	46100	47800	0.011	0.779	1	65.7	7
182	F	Cocaine	46	0.198	0.008	45800	45400	46600	0.01	0.177	1	28.51	1
182	F	Cocaine	47	0.587	0.006	48000	47300	48300	0.01	0.637	1	45.54	1
182	F	Cocaine	48	36.898	0.034	54600	46300	54900	0.073	0.902	1	56.48	12
182	F	Cocaine	49	25.203	0.024	59500	52400	59800	0.051	0.874	0	55.31	3
182	F	Cocaine	50	6.187	0.102	47100	43200	47600	0.033	1.195	1	60.18	6
182	F	Cocaine	51	0.819	0.086	47800	43400	47800	0.031	1.555	1	58.05	6
182	F	Cocaine	52	0.223	0.012	70500	69800	71000	0.008	0.638	0	48.97	1
182	F	Cocaine	53	12.068	0.1	53700	44900	53700	0.064	0.978	1	57.78	6
182	F	Cocaine	54	25.703	0.016	56100	54400	56100	0.012	0.907	1	66.66	12
182	F	Cocaine	55	20.39	0.034	47800	42200	48000	0.044	0.802	1	53.83	5
182	F	Cocaine	56	0.165	0.139	46100	41200	46800	0.037	0.814	1	56.08	4
182	F	Cocaine	57	3.742	0.083	53400	42400	53700	0.085	1.233	1	57.71	4
182	F	Cocaine	58	5.796	0.059	52000	43700	52400	0.074	0.895	1	55.2	3
182	F	Cocaine	59	1.351	0.079	46800	43200	47100	0.031	1.679	1	60.07	4
185	F	Cocaine	1		0.11	52700	45600	52900	0.057	1.02	1	59.8	10
185	F	Cocaine	2	0.387	0.036	41700	41000	41900	0.008	0.246	1	42.84	0
185	F	Cocaine	3	8.301	0.088	43400	43200	44400	0.009	0.433	1	42.71	0
185	F	Cocaine	4	0.923	0.071	42700	41700	42900	0.005	0.473	1	48.6	5
1004	F	Cocaine	1		0.051	49300	48000	49500	0.008	0.686	2	45.82	5
1004	F	Cocaine	2	0.38	0.006	47800	47600	48000	0.005	0.259	1	28.06	5
1004	F	Cocaine	3	2.027	0.047	49300	47300	49800	0.014	0.473	2	47.19	2
1004	F	Cocaine	4	0.296	0.098	50200	49000	50700	0.009	0.502	2	46.41	7
1004	F	Cocaine	5	1.953	0.032	48500	47800	50200	0.011	0.423	1	33.59	5
142	M	Cocaine	1		0.014	64600	62000	64600	0.014	0.992	1	70.47	1
142	M	Cocaine	2	0.143	0.024	86600	84700	87600	0.011	0.472	0	54.45	5
142	M	Cocaine	3	2.293	0.006	107900	107100	107900	0.003	0.586	0	55.29	1
142	M	Cocaine	4	29.658	0.026	57600	52000	57600	0.039	0.896	1	73.23	5
142	M	Cocaine	5	0.155	0.139	51200	50700	54100	0.018	0.534	1	74	11
142	M	Cocaine	6	0.268	0.12	51200	50200	54400	0.02	0.542	1	74.65	7
142	M	Cocaine	7	0.27	0.018	59000	55900	59000	0.016	0.944	1	68.5	5
142	M	Cocaine	8	0.268	0.067	53200	42700	53400	0.078	1.248	1	62.58	4
142	M	Cocaine	9	0.239	0.063	53200	45800	53400	0.06	0.639	1	48.01	4
142	M	Cocaine	10	0.215	0.004	81700	81500	82200	0.005	0.321	0	44.58	1
142	M	Cocaine	11	0.759	0.092	51700	43700	51700	0.049	1.448	1	66.76	4
142	M	Cocaine	12	0.231	0.014	81200	80000	81500	0.006	0.76	0	55.61	1
142	M	Cocaine	13	3.501	0.077	61200	52200	64900	0.067	1.462	1	79.93	12
142	M	Cocaine	14	1.318	0.073	53400	43700	53900	0.08	1.295	1	66.2	4
142	M	Cocaine	15	0.225	0.092	61700	44400	61700	0.139	1.663	2	78.98	12
142	M	Cocaine	16	0.21	0.11	48000	43700	54900	0.04	0.845	2	64.29	7
142	M	Cocaine	17	21.841	0.03	53900	44600	54400	0.085	1.612	1	75.16	12
142	M	Cocaine	18	0.18	0.077	48300	44900	48800	0.023	0.939	2	64.1	7
142	M	Cocaine	19	0.528	0.067	44100	40700	48000	0.043	0.908	1	47.45	4
142	M	Cocaine	20	3.495	0.102	53400	43200	53400	0.068	1.094	2	74.04	12
142	M	Cocaine	21	0.233	0.1	52400	43400	53200	0.065	1.909	2	75.31	7
142	M	Cocaine	22	0.245	0.102	48000	42900	48000	0.031	0.7	2	67.06	7
142	M	Cocaine	23	0.26	0.088	42900	40700	46600	0.033	0.491	2	62.31	7
142	M	Cocaine	24	2.668	0.096	48800	42200	48800	0.047	0.887	2	71.92	6
142	M	Cocaine	25	0.227	0.114	52700	42700	53200	0.052	0.678	2	66.67	7
142	M	Cocaine	26	0.26	0.102	52200	43200	52400	0.061	1.411	2	73.02	7
142	M	Cocaine	27	0.249	0.108	43400	40700	47600	0.038	0.471	2	61.69	7
142	M	Cocaine	28	3.155	0.03	52700	43200	52900	0.086	1.681	1	73.66	3
142	M	Cocaine	29	0.2	0.047	53200	42700	53400	0.089	1.259	1	69.11	3
142	M	Cocaine	30	0.196	0.11	47600	41700	47600	0.025	0.823	2	65.64	7
142	M	Cocaine	31	6.713	0.049	48800	44600	54600	0.076	1.152	2	75.47	12
142	M	Cocaine	32	2.293	0.092	48300	43200	48800	0.04	0.698	2	62.08	7
142	M	Cocaine	33	8.207	0.053	45100	44400	45600	0.008	0.326	1	45.63	5
142	M	Cocaine	34	52.797	0.016	90800	88600	92000	0.012	0.739	0	68.97	5
142	M	Cocaine	35	0.276	0.02	91300	88600	95200	0.025	0.578	0	71.51	5
142	M	Cocaine	36	0.241	0.024	96100	88300	96100	0.033	0.643	0	71.84	5
142	M	Cocaine	37	0.286	0.012	90500	89300	90800	0.005	0.637	0	63.95	5
142	M	Cocaine	38	0.253	0.034	91700	90500	99100	0.027	0.693	0	64.27	5
142	M	Cocaine	39	1.181	0.006	90300	90000	90500	0.002	0.639	0	67.83	1
142	M	Cocaine	40	0.262	0.018	99800	90500	100500	0.042	0.659	0	66.59	5
142	M	Cocaine	41	0.612	0.018	95400	89800	97100	0.028	0.575	0	67.16	5
142	M	Cocaine	42	2.295	0.014	91000	89800	97100	0.029	0.558	0	69.02	5
142	M	Cocaine	43	0.241	0.018	98300	90500	99300	0.032	0.532	0	59.34	5
142	M	Cocaine	44	0.268	0.016	98600	88600	98600	0.044	0.519	0	63.38	5
142	M	Cocaine	45	0.266	0.018	90300	89100	98300	0.043	0.582	0	61.61	5
142	M	Cocaine	46	0.542	0.028	100300	88800	100300	0.042	1.034	0	67.96	5
142	M	Cocaine	47	0.26	0.024	88100	87400	99800	0.046	0.415	0	57.27	5
142	M	Cocaine	48	0.376	0.008	96400	96400	99300	0.012	0.885	0	54.32	1
142	M	Cocaine	49	0.251	0.043	95700	94200	96600	0.006	0.484	0	56.6	7
142	M	Cocaine	50	6.593	0.02	108600	99600	108600	0.03	0.806	0	66.72	5
142	M	Cocaine	51	0.6	0.008	96400	95900	97400	0.006	0.591	0	50.41	1
142	M	Cocaine	52	0.307	0.01	58500	57600	59300	0.01	1.017	1	63.92	1
142	M	Cocaine	53	0.198	0.034	90000	87600	94900	0.031	0.479	0	59.32	5
147	M	Cocaine	1		0.028	78800	78800	79300	0.002	0.5	0	57.01	0
148	M	Cocaine	1		0.02	55400	54100	57600	0.02	1.368	1	72.7	1
148	M	Cocaine	2	17.094	0.034	52700	44100	52900	0.066	1.168	2	67.81	3
148	M	Cocaine	3	0.153	0.1	44900	41900	49300	0.027	0.758	1	52.34	6
148	M	Cocaine	4	0.229	0.088	45400	43900	48300	0.022	0.615	1	55.48	6
148	M	Cocaine	5	0.217	0.118	52900	44900	52900	0.059	0.929	1	64.14	10
148	M	Cocaine	6	0.256	0.081	45100	44100	46300	0.015	0.789	1	56.19	4
148	M	Cocaine	7	0.264	0.098	46300	44100	46800	0.017	0.884	1	57.98	6
148	M	Cocaine	8	0.241	0.067	45600	44100	47100	0.018	0.791	1	53.54	4
148	M	Cocaine	9	12.546	0.108	51000	44600	89800	0.139	1.17	1	68.95	10
148	M	Cocaine	10	0.262	0.116	47100	45600	61000	0.097	0.828	1	62.99	3
148	M	Cocaine	11	0.247	0.12	53400	53400	61000	0.036	0.626	1	69.11	4
148	M	Cocaine	12	0.878	0.096	54100	52000	61700	0.049	0.895	1	61.75	4
148	M	Cocaine	13	1.042	0.112	46100	44100	92200	0.31	0.722	2	58.3	6
148	M	Cocaine	14	0.247	0.114	54400	52200	60700	0.033	0.898	1	67.88	6
148	M	Cocaine	15	2.185	0.1	51500	50000	57300	0.041	0.583	1	61.27	4
148	M	Cocaine	16	13.842	0.055	54600	45600	56800	0.089	1.031	1	65.88	12
148	M	Cocaine	17	0.188	0.104	52400	44400	54900	0.074	0.935	1	63.75	12
148	M	Cocaine	18	0.262	0.081	52700	45600	54400	0.053	0.892	1	64.31	12
148	M	Cocaine	19	0.684	0.094	55600	42900	62000	0.097	0.995	1	63.62	11
148	M	Cocaine	20	0.26	0.061	46300	44600	46600	0.014	0.612	1	46.41	4
148	M	Cocaine	21	0.509	0.094	56300	45100	58300	0.082	0.604	1	52.68	4
148	M	Cocaine	22	15.488	0.098	50000	45600	56300	0.069	0.675	1	67.06	3
148	M	Cocaine	23	0.262	0.088	46600	44600	49800	0.031	0.513	1	45.02	4
148	M	Cocaine	24	0.288	0.071	55600	47300	58300	0.066	0.804	1	72.94	4
148	M	Cocaine	25	3.747	0.106	56300	43900	89100	0.174	1.015	1	75.51	7
148	M	Cocaine	26	0.231	0.108	51000	45400	56300	0.062	0.643	1	72.99	12
148	M	Cocaine	27	0.258	0.104	57300	44600	58300	0.093	0.96	1	67.88	4
148	M	Cocaine	28	0.26	0.071	46800	44900	47100	0.017	0.7	1	61.61	7
148	M	Cocaine	29	0.262	0.096	46800	44100	47300	0.016	0.614	1	55.68	8
148	M	Cocaine	30	4.801	0.131	47800	45800	55100	0.065	0.547	1	71.84	12
148	M	Cocaine	31	0.313	0.026	45600	45400	45800	0.003	0.417	1	53.16	5
167	M	Cocaine	1		0.088	46600	43900	50500	0.033	0.813	2	64.99	4
167	M	Cocaine	2	0.2	0.106	46100	42200	46300	0.023	1.062	2	60.73	7
167	M	Cocaine	3	0.219	0.102	44400	41500	50700	0.049	0.882	2	55.41	7
167	M	Cocaine	4	0.231	0.094	43900	41200	44400	0.015	0.615	2	52.64	7
167	M	Cocaine	5	0.221	0.077	43900	39700	44400	0.027	0.799	2	55.72	7
167	M	Cocaine	6	0.688	0.016	56300	52400	56300	0.021	1.123	1	66.65	5
167	M	Cocaine	7	0.145	0.073	52200	50000	52700	0.014	0.654	1	67.11	8
167	M	Cocaine	8	1.691	0.061	44400	44100	45800	0.012	0.622	2	48.45	7
177	M	Cocaine	1		0.096	54900	51000	61000	0.051	0.879	1	68.5	7
177	M	Cocaine	2	0.258	0.114	51500	43700	54100	0.069	1.178	1	56.94	6
177	M	Cocaine	3	0.258	0.122	54600	44600	55400	0.08	1.07	1	67.27	10
177	M	Cocaine	4	0.278	0.12	52400	44100	57300	0.082	1.16	1	67.13	12
177	M	Cocaine	5	0.282	0.069	45800	44600	47300	0.017	0.437	1	49.4	6
177	M	Cocaine	6	2.762	0.022	45400	44900	45600	0.005	0.464	0	39.23	5
177	M	Cocaine	7	2.865	0.11	53200	44900	54900	0.07	0.964	1	70.09	10
177	M	Cocaine	8	0.27	0.102	52900	44100	53700	0.066	0.909	1	65.71	6
177	M	Cocaine	9	0.499	0.096	53700	45800	53900	0.06	0.702	1	70.23	12
177	M	Cocaine	10	0.241	0.106	47100	43700	47600	0.027	1.028	1	61.71	7
177	M	Cocaine	11	0.253	0.1	47800	42700	48000	0.034	1.008	1	61.92	7
177	M	Cocaine	12	0.223	0.096	47600	43700	55900	0.08	0.572	1	62.87	12
177	M	Cocaine	13	0.499	0.092	52700	45100	54100	0.069	0.96	1	63.78	6
177	M	Cocaine	14	0.227	0.092	42400	41700	46100	0.017	0.574	1	36.52	7
177	M	Cocaine	15	0.227	0.092	45400	41000	47100	0.027	0.705	1	59.07	7
177	M	Cocaine	16	3.374	0.122	45600	44400	56600	0.072	0.745	2	58.98	13
177	M	Cocaine	17	0.241	0.114	52200	42200	53400	0.059	0.767	2	61.34	12
177	M	Cocaine	18	0.26	0.102	46300	41700	47100	0.031	0.912	2	51.93	6
177	M	Cocaine	19	0.243	0.12	51700	41900	51700	0.047	0.96	2	59.74	7
177	M	Cocaine	20	0.258	0.108	44600	41200	46100	0.035	0.759	2	53.21	6
177	M	Cocaine	21	0.284	0.088	46100	40500	46600	0.04	0.604	1	46.55	6
177	M	Cocaine	22	0.294	0.088	46100	41500	51500	0.05	1.905	1	63.22	7
177	M	Cocaine	23	0.223	0.102	46800	43400	52900	0.041	0.788	1	53.62	7
177	M	Cocaine	24	0.231	0.118	53900	42200	54100	0.072	0.801	1	69.54	12
177	M	Cocaine	25	0.26	0.112	46800	44100	48000	0.023	1.244	1	64.98	6
177	M	Cocaine	26	0.239	0.1	46800	42900	48800	0.037	0.892	1	61.79	7
177	M	Cocaine	27	0.223	0.11	48300	43400	48800	0.029	0.889	1	67.33	7
177	M	Cocaine	28	0.26	0.09	45400	42900	46300	0.018	0.639	1	50.26	6
177	M	Cocaine	29	0.241	0.049	44600	44100	45100	0.004	0.629	1	48.26	0
177	M	Cocaine	30	1.146	0.096	47100	44100	48300	0.027	0.911	1	62.74	6
177	M	Cocaine	31	4.393	0.096	55900	46300	56100	0.046	0.737	1	68.05	7
177	M	Cocaine	32	0.225	0.133	51500	44600	52700	0.064	0.576	1	64.03	12
177	M	Cocaine	33	0.284	0.106	52000	44900	55600	0.062	0.736	1	66.03	12
177	M	Cocaine	34	0.354	0.071	46300	40500	48000	0.045	1.566	1	55.61	3
177	M	Cocaine	35	0.905	0.09	46800	41200	47600	0.041	0.829	1	50.1	6
177	M	Cocaine	36	0.256	0.108	46800	42900	48300	0.033	1.04	1	52.23	6
177	M	Cocaine	37	3.867	0.055	51000	44100	54600	0.087	0.667	1	55.77	3
177	M	Cocaine	38	0.491	0.11	47300	43900	47600	0.024	1.149	2	66.53	7
177	M	Cocaine	39	0.241	0.122	52700	44100	57800	0.086	0.985	1	63.06	7
177	M	Cocaine	40	0.247	0.112	46300	43700	54400	0.06	0.718	1	63.66	7
177	M	Cocaine	41	0.251	0.11	46600	43200	46800	0.023	1.106	1	63.93	6
177	M	Cocaine	42	1.22	0.086	44100	41000	44600	0.023	0.502	1	41.94	6
177	M	Cocaine	43	0.231	0.122	46800	43400	47800	0.024	0.954	1	65.52	6
177	M	Cocaine	44	0.266	0.108	46800	42400	47300	0.02	0.727	1	57.64	6
177	M	Cocaine	45	0.268	0.118	46300	42700	47100	0.028	0.995	1	55.94	6
177	M	Cocaine	46	0.303	0.079	41500	39700	43700	0.021	0.475	1	47.24	6
177	M	Cocaine	47	2.982	0.098	46300	45400	47600	0.014	0.666	1	58.31	7
177	M	Cocaine	48	0.245	0.106	45100	42700	45800	0.02	0.617	1	49.97	6
177	M	Cocaine	49	6.364	0.053	56600	44900	56600	0.09	0.595	1	56.19	5
177	M	Cocaine	50	9.094	0.094	56100	52000	56600	0.021	0.991	0	65.83	6
177	M	Cocaine	51	1.167	0.1	46300	44400	49500	0.025	1.032	1	53.08	6
177	M	Cocaine	52	0.219	0.118	55100	45100	55400	0.074	0.645	1	65.29	12
177	M	Cocaine	53	0.233	0.11	55900	45400	57800	0.045	0.651	1	70.73	12
177	M	Cocaine	54	0.264	0.114	49000	44100	49000	0.031	0.81	1	60.57	7
177	M	Cocaine	55	1.087	0.09	45100	43900	45100	0.007	0.774	1	45.94	8
177	M	Cocaine	56	0.249	0.124	54900	43400	55100	0.081	0.964	1	61	12
177	M	Cocaine	57	3.578	0.155	46800	43700	52000	0.022	0.975	1	65.58	8
177	M	Cocaine	58	0.28	0.131	46600	44100	53900	0.066	0.798	1	61.21	7
177	M	Cocaine	59	0.278	0.106	46600	44400	46600	0.014	0.535	1	56.11	6
177	M	Cocaine	60	0.929	0.094	46800	43400	47100	0.029	1.059	1	55.67	7
177	M	Cocaine	61	0.206	0.1	52400	43900	54600	0.056	0.839	1	68.81	12
177	M	Cocaine	62	0.237	0.112	46600	44600	52900	0.052	0.819	1	66.86	10
177	M	Cocaine	63	0.233	0.122	46800	44900	54400	0.053	0.788	1	65.72	7
177	M	Cocaine	64	0.249	0.11	46300	43900	48500	0.018	0.663	1	67.49	6
177	M	Cocaine	65	0.278	0.083	45100	42400	45600	0.02	0.66	1	44.4	8
177	M	Cocaine	66	2.117	0.088	46600	42200	46600	0.026	0.511	1	41.04	6
177	M	Cocaine	67	0.26	0.102	46100	41500	46600	0.025	1.136	1	55.45	6
177	M	Cocaine	68	12.636	0.034	46800	44600	53200	0.075	0.762	1	61	3
177	M	Cocaine	69	0.157	0.163	46600	43900	52900	0.068	0.828	1	64.73	12
177	M	Cocaine	70	0.305	0.133	46300	43900	47100	0.019	0.941	1	63.23	8
177	M	Cocaine	71	0.309	0.143	45600	43900	47800	0.02	0.904	1	55.36	7
177	M	Cocaine	72	0.276	0.108	46100	42700	46300	0.018	0.71	1	58.75	7
177	M	Cocaine	73	0.266	0.114	45400	42400	47100	0.021	0.818	1	57.12	7
177	M	Cocaine	74	0.288	0.1	45600	41500	47100	0.044	0.963	1	55.1	6
177	M	Cocaine	75	0.937	0.098	45600	42700	46300	0.023	0.864	2	58.8	6
177	M	Cocaine	76	0.626	0.075	46800	41500	47600	0.047	1.214	1	53.69	6
177	M	Cocaine	77	0.569	0.034	44400	42400	45100	0.021	0.671	1	42.17	3
177	M	Cocaine	78	0.178	0.092	44400	42900	45400	0.014	0.583	1	48.97	8
177	M	Cocaine	79	0.278	0.116	46600	40200	47600	0.044	1.421	1	60.83	13
177	M	Cocaine	80	0.268	0.106	46600	43200	48500	0.03	1.022	1	68.44	6
177	M	Cocaine	81	0.258	0.112	45800	41200	46800	0.042	1.182	1	55.73	6
177	M	Cocaine	82	0.247	0.106	46300	44100	46600	0.019	0.876	1	62.78	6
177	M	Cocaine	83	0.253	0.094	45400	43400	46800	0.014	0.707	1	63.49	6
177	M	Cocaine	84	0.247	0.104	45800	43900	53400	0.039	0.62	1	62.11	7
177	M	Cocaine	85	0.233	0.12	46800	41700	47600	0.026	0.843	1	62.36	6
177	M	Cocaine	86	0.305	0.073	44900	40200	45100	0.035	0.677	1	45.82	6
177	M	Cocaine	87	0.983	0.065	46600	42200	46800	0.039	1.299	1	56.74	6
177	M	Cocaine	88	0.196	0.141	44900	42900	49000	0.026	0.769	1	54.09	8
177	M	Cocaine	89	0.29	0.102	45100	41700	45800	0.027	0.83	1	56.82	6
177	M	Cocaine	90	1.923	0.075	45600	43200	46300	0.02	0.716	1	50.93	6
177	M	Cocaine	91	0.905	0.088	46800	44400	48800	0.031	1.043	1	59.59	7
177	M	Cocaine	92	0.231	0.122	46800	44400	55600	0.064	0.838	1	66.15	6
177	M	Cocaine	93	0.256	0.12	47100	43700	55600	0.062	0.756	1	63.72	7
177	M	Cocaine	94	0.276	0.118	47600	44900	48000	0.02	0.666	1	66.59	6
177	M	Cocaine	95	0.301	0.108	46600	42200	46800	0.027	0.73	1	50.83	8
177	M	Cocaine	96	0.272	0.114	48000	43900	52900	0.053	0.741	1	59.87	6
177	M	Cocaine	97	3.273	0.249	47100	40000	47600	0.037	1.226	1	70.25	8
177	M	Cocaine	98	0.38	0.075	44900	41500	46300	0.026	0.684	1	57.07	5
177	M	Cocaine	99	0.311	0.122	45400	42700	48800	0.025	0.708	1	53.43	7
177	M	Cocaine	100	0.264	0.106	45800	43700	46800	0.021	0.834	1	57.5	6
177	M	Cocaine	101	0.622	0.1	46800	41900	47600	0.042	1.645	1	60.49	8
177	M	Cocaine	102	0.26	0.088	47600	41900	47600	0.039	0.886	1	51.24	3
177	M	Cocaine	103	0.301	0.083	44100	42400	44900	0.015	0.817	1	43.5	7
177	M	Cocaine	104	0.249	0.122	46100	41000	48000	0.028	1.202	1	61.7	13
177	M	Cocaine	105	0.274	0.116	47300	43700	54900	0.061	0.72	1	65.72	12
177	M	Cocaine	106	0.284	0.016	41000	40700	41200	0.004	0.475	1	38.2	0
177	M	Cocaine	107	0.348	0.1	42400	41700	43200	0.008	0.596	1	48.17	8
177	M	Cocaine	108	0.509	0.112	46300	43900	46800	0.014	0.601	1	60.24	6
177	M	Cocaine	109	1.11	0.096	47100	43900	51700	0.044	1.006	1	61.42	7
177	M	Cocaine	110	1.318	0.016	54900	46800	54900	0.061	0.764	0	53.07	3
177	M	Cocaine	111	2.067	0.069	46800	43200	47600	0.033	1.125	1	59.72	4
177	M	Cocaine	112	0.221	0.11	47600	44400	53200	0.041	0.952	1	67.34	6
177	M	Cocaine	113	0.288	0.106	46600	42400	48000	0.028	1.319	1	62.69	6
177	M	Cocaine	114	1.232	0.094	45100	42400	46600	0.028	0.617	1	45.88	7
177	M	Cocaine	115	0.256	0.114	45800	42400	48000	0.031	0.991	1	55.55	6
177	M	Cocaine	116	3.894	0.026	44900	44400	45400	0.005	0.279	0	33.08	5
177	M	Cocaine	117	4.703	0.063	48000	44400	48500	0.028	0.879	1	62.93	3
177	M	Cocaine	118	0.253	0.116	46100	43200	47100	0.025	0.872	1	55.4	6
177	M	Cocaine	119	0.929	0.104	54900	43700	55400	0.081	1.618	1	62.51	12
177	M	Cocaine	120	0.258	0.102	46300	42700	55600	0.07	1.364	1	62.88	4
177	M	Cocaine	121	0.237	0.112	46800	43900	48000	0.029	1.214	1	70.3	6
177	M	Cocaine	122	1.937	0.038	45400	43900	45800	0.012	0.516	1	45.88	5
177	M	Cocaine	123	2.183	0.045	56600	52700	56600	0.023	0.845	1	67.1	5
177	M	Cocaine	124	11.203	0.133	56600	44600	57600	0.073	0.843	1	70.73	12
177	M	Cocaine	125	0.284	0.137	56600	45800	56800	0.08	0.699	1	64.61	10
177	M	Cocaine	126	11.122	0.008	46800	46600	47300	0.006	0.88	1	55.41	1
177	M	Cocaine	127	8.094	0.043	56800	53900	57100	0.019	0.875	0	64.5	5
177	M	Cocaine	128	0.618	0.016	44900	44400	45100	0.005	0.306	0	35.18	0
177	M	Cocaine	129	0.335	0.071	54900	45400	54900	0.072	1.024	1	56.11	4
177	M	Cocaine	130	0.565	0.169	46800	42700	48000	0.025	1.232	1	63.43	8
181	M	Cocaine	1		0.133	54900	52400	56800	0.023	0.671	1	67.19	6
181	M	Cocaine	2	0.29	0.176	52900	44400	59300	0.087	1.159	1	57.27	13
181	M	Cocaine	3	0.331	0.116	54600	44400	55100	0.077	0.828	2	57.42	10
181	M	Cocaine	4	0.292	0.118	53200	44100	53700	0.064	1.081	2	64.53	10
181	M	Cocaine	5	3.876	0.092	58500	45400	58800	0.092	1.39	1	63.95	12
181	M	Cocaine	6	0.251	0.176	54400	52900	56600	0.014	0.644	1	59.61	11
181	M	Cocaine	7	0.358	0.147	52700	45400	53700	0.059	1.1	2	65.16	12
181	M	Cocaine	8	0.303	0.135	54400	45400	54900	0.064	1.002	2	63.29	12
181	M	Cocaine	9	0.327	0.135	54600	44900	54900	0.074	1.264	2	71.58	10
181	M	Cocaine	10	0.552	0.145	56800	45600	57800	0.085	1.384	2	70.38	12
181	M	Cocaine	11	0.337	0.106	44900	44400	55400	0.07	0.559	2	56.1	10
181	M	Cocaine	12	0.276	0.124	53400	44400	53900	0.064	0.885	2	62.04	10
181	M	Cocaine	13	1.167	0.1	53900	44900	54100	0.064	1.05	2	60.41	12
181	M	Cocaine	14	0.249	0.118	54100	45800	56600	0.072	0.871	2	61.24	12
181	M	Cocaine	15	11.977	0.04	54400	53400	55400	0.011	0.968	1	67.11	5
181	M	Cocaine	16	0.198	0.163	53900	44900	54900	0.073	1.023	2	62.27	12
181	M	Cocaine	17	0.309	0.157	52900	47300	55400	0.032	0.625	2	62.78	12
181	M	Cocaine	18	0.313	0.147	53700	44600	53900	0.051	0.712	2	63.59	10
181	M	Cocaine	19	0.305	0.163	52900	45600	55100	0.075	1.059	2	70.01	12
181	M	Cocaine	20	2.054	0.215	53400	45100	54100	0.065	0.697	2	65.91	12
181	M	Cocaine	21	0.339	0.188	53400	44600	54600	0.039	0.686	1	61.67	12
181	M	Cocaine	22	0.333	0.034	45100	43400	45800	0.014	0.465	2	49.5	5
181	M	Cocaine	23	7.852	0.112	55100	44400	55600	0.074	0.489	2	54.26	10
181	M	Cocaine	24	3.594	0.075	59000	44900	59000	0.111	1.14	2	67.4	12
181	M	Cocaine	25	0.264	0.108	45100	43400	49000	0.035	0.64	2	52.88	6
181	M	Cocaine	26	0.69	0.1	44100	43900	53900	0.06	0.484	2	50.58	4
181	M	Cocaine	27	0.585	0.1	53200	43700	53400	0.065	1.052	2	60.04	12
181	M	Cocaine	28	0.262	0.149	54900	44400	56300	0.086	1.033	2	62.36	12
181	M	Cocaine	29	0.317	0.118	44400	44100	48300	0.024	0.567	2	52.25	4
181	M	Cocaine	30	1.085	0.067	54900	46800	57100	0.039	0.597	2	62.44	12
181	M	Cocaine	31	0.233	0.122	54100	45400	57300	0.072	1.14	2	62.4	12
181	M	Cocaine	32	0.622	0.112	44600	44100	47800	0.022	0.549	2	48.56	6
181	M	Cocaine	33	0.993	0.114	56100	45100	56600	0.087	0.877	2	58.84	10
181	M	Cocaine	34	0.278	0.124	54100	44100	55400	0.08	0.812	2	58.7	10
181	M	Cocaine	35	0.274	0.126	53200	52700	56100	0.013	0.524	2	60.18	6
181	M	Cocaine	36	1.303	0.092	55400	52400	57300	0.028	0.683	1	68.84	6
181	M	Cocaine	37	0.286	0.116	54600	44100	55600	0.086	0.737	2	59.03	10
181	M	Cocaine	38	4.214	0.055	57600	45800	57800	0.092	1.276	2	66.13	10
181	M	Cocaine	39	1.536	0.12	52700	44900	54100	0.074	0.933	2	62.33	12
181	M	Cocaine	40	0.253	0.165	54100	45100	56100	0.074	0.614	2	56.44	12
181	M	Cocaine	41	0.331	0.169	54400	43900	54400	0.059	0.676	2	57.66	12
181	M	Cocaine	42	0.315	0.147	53900	44400	55400	0.077	1.104	2	62.2	12
181	M	Cocaine	43	3.065	0.061	55100	52400	57800	0.03	0.73	2	65.87	5
181	M	Cocaine	44	0.249	0.151	57800	43400	57800	0.103	1.031	2	67.57	10
181	M	Cocaine	45	0.342	0.137	54600	43700	56100	0.092	1.448	2	72.94	10
181	M	Cocaine	46	0.311	0.112	53700	43900	54600	0.057	0.585	2	56.12	6
181	M	Cocaine	47	1.718	0.122	56800	45400	56800	0.082	0.895	2	60.01	7
181	M	Cocaine	48	0.29	0.116	58500	45400	61200	0.103	1.373	2	69.83	12
181	M	Cocaine	49	0.311	0.126	55100	44400	55100	0.086	0.994	2	62.1	10
181	M	Cocaine	50	0.315	0.118	54400	43900	56800	0.083	0.805	2	56.99	10
181	M	Cocaine	51	0.292	0.129	54600	43900	54600	0.064	0.563	2	55.97	4
181	M	Cocaine	52	1.247	0.225	54400	45100	54900	0.074	0.843	2	70.27	12
181	M	Cocaine	53	0.368	0.172	53900	44400	55600	0.072	0.622	2	59.67	12
181	M	Cocaine	54	2.113	0.129	52700	44100	53200	0.058	0.85	1	58.49	12
181	M	Cocaine	55	0.319	0.002	45600	45600	46100	0.008	0.513	1	32.54	1
181	M	Cocaine	56	1.625	0.172	52700	52200	56600	0.022	0.559	2	71.96	11
181	M	Cocaine	57	0.317	0.194	54100	45100	55400	0.073	0.684	3	64.74	12
181	M	Cocaine	58	0.335	0.172	53900	45100	54600	0.055	0.669	3	61.42	10
181	M	Cocaine	59	0.325	0.178	53700	45800	55600	0.074	0.846	3	60.72	12
181	M	Cocaine	60	0.327	0.176	47100	42700	47300	0.027	0.695	1	53.72	12
181	M	Cocaine	61	1.282	0.108	44100	42700	53900	0.063	0.601	2	48.64	6
181	M	Cocaine	62	0.805	0.049	56300	54400	56300	0.01	1.436	2	70.1	5
181	M	Cocaine	63	0.21	0.133	54600	45100	55400	0.062	0.683	2	60.7	10
181	M	Cocaine	64	0.296	0.036	55900	55100	56300	0.006	0.579	2	63.7	5
181	M	Cocaine	65	0.284	0.176	48800	45400	48800	0.018	0.675	2	62.56	8
181	M	Cocaine	66	0.339	0.112	56800	46100	60000	0.09	0.874	2	65.16	12
181	M	Cocaine	67	0.292	0.053	48500	45800	48800	0.017	0.553	2	49.79	5
181	M	Cocaine	68	0.555	0.086	43900	43400	48500	0.035	0.397	2	49.79	6
181	M	Cocaine	69	0.942	0.028	45600	42200	46100	0.029	0.373	1	44.75	2
181	M	Cocaine	70	2.894	0.055	54900	44900	55400	0.088	1.254	2	69.32	12
181	M	Cocaine	71	1.619	0.081	53900	44100	53900	0.064	0.469	2	51.18	12
181	M	Cocaine	72	0.288	0.122	55600	52200	57300	0.026	0.711	2	65.04	11
181	M	Cocaine	73	1.208	0.161	54100	43200	54400	0.037	0.788	1	64.03	11
181	M	Cocaine	74	0.217	0.12	56800	42700	57300	0.093	0.796	1	65.83	11
181	M	Cocaine	75	0.288	0.198	52700	40700	55600	0.079	1.169	1	66.17	13
181	M	Cocaine	76	0.432	0.118	54100	44600	54400	0.08	0.909	1	65.13	12
181	M	Cocaine	77	0.331	0.141	44600	44400	57800	0.087	0.792	1	53.02	10
181	M	Cocaine	78	2.617	0.02	56100	54100	56800	0.019	0.643	1	60.85	5
181	M	Cocaine	79	0.227	0.112	58500	45400	61700	0.115	1.538	2	65.92	4
181	M	Cocaine	80	1.243	0.122	54900	45400	56800	0.077	1.144	2	63.62	12
181	M	Cocaine	81	0.284	0.135	56600	53400	59300	0.024	0.623	2	64.89	6
181	M	Cocaine	82	0.294	0.137	53400	45400	54600	0.069	0.874	2	60.3	12
181	M	Cocaine	83	0.442	0.157	53200	44600	55900	0.07	0.641	2	57.55	10
181	M	Cocaine	84	0.339	0.149	54600	45600	57100	0.082	1.031	2	64.71	12
181	M	Cocaine	85	0.36	0.133	44900	44400	47100	0.017	0.574	1	49.68	4
181	M	Cocaine	86	1.148	0.098	55100	44900	55600	0.08	1.313	2	62.86	6
181	M	Cocaine	87	1.648	0.088	57100	45800	58500	0.102	1.052	2	62.67	12
181	M	Cocaine	88	0.237	0.12	54100	46300	55900	0.033	0.61	2	62.94	10
181	M	Cocaine	89	0.35	0.126	54900	43400	55100	0.078	0.635	2	54.65	10
181	M	Cocaine	90	0.301	0.126	54400	44100	54900	0.064	0.769	2	58.86	10
181	M	Cocaine	91	1.177	0.135	54400	45400	54900	0.074	0.854	2	61.99	12
181	M	Cocaine	92	0.311	0.147	55400	44900	61700	0.091	1.225	2	66.49	12
181	M	Cocaine	93	0.335	0.09	55100	45600	55900	0.069	0.885	2	58.98	6
181	M	Cocaine	94	0.268	0.12	56600	45100	57300	0.082	1.497	2	68.06	12
181	M	Cocaine	95	0.573	0.106	57100	44400	57300	0.101	1.757	2	73.72	12
181	M	Cocaine	96	0.303	0.112	55400	44100	57300	0.087	0.768	2	59.29	12
181	M	Cocaine	97	1.249	0.114	54900	42900	56800	0.089	1.442	1	58.99	13
181	M	Cocaine	98	0.256	0.159	54900	42700	57100	0.064	0.741	2	55.5	12
181	M	Cocaine	99	0.616	0.092	43900	43900	49000	0.034	0.509	2	46.71	6
181	M	Cocaine	100	2.245	0.073	60700	45400	60700	0.06	0.762	1	66.45	5
181	M	Cocaine	101	0.215	0.161	54600	43200	55900	0.096	1.008	1	65.37	12
181	M	Cocaine	102	0.368	0.137	55100	43700	57600	0.097	0.608	2	61.74	12
181	M	Cocaine	103	0.35	0.006	44900	44600	45400	0.007	0.254	1	33.96	1
181	M	Cocaine	104	0.309	0.129	53700	45800	55600	0.077	0.806	2	60.36	12
181	M	Cocaine	105	0.305	0.135	55600	44100	56300	0.081	0.872	2	61.9	12
181	M	Cocaine	106	0.327	0.12	45600	44900	54100	0.055	0.52	2	49.01	4
181	M	Cocaine	107	2.217	0.071	58500	45600	58800	0.101	1.061	2	67.55	12
181	M	Cocaine	108	0.241	0.131	57100	45400	60500	0.091	1.248	2	71.99	12
181	M	Cocaine	109	0.27	0.157	53200	46800	56100	0.032	0.704	2	64.54	10
181	M	Cocaine	110	0.307	0.186	53200	41900	56300	0.064	0.923	2	61.79	10
181	M	Cocaine	111	0.346	0.114	53700	44400	54900	0.059	0.774	2	57.29	10
181	M	Cocaine	112	1.306	0.137	54100	44900	55900	0.083	0.973	2	64.18	12
181	M	Cocaine	113	0.278	0.172	56300	46300	56800	0.025	0.526	2	64.35	12
181	M	Cocaine	114	0.335	0.172	54400	45600	54400	0.073	0.918	2	64.95	10
181	M	Cocaine	115	0.35	0.19	53400	45100	54400	0.065	0.627	2	59.91	12
181	M	Cocaine	116	0.405	0.01	58800	58800	59500	0.004	0.874	1	55.17	1
181	M	Cocaine	117	0.176	0.1	47100	44900	54900	0.059	0.57	2	53.44	12
181	M	Cocaine	118	0.299	0.092	57600	45600	58800	0.096	1.608	2	73.49	12
181	M	Cocaine	119	0.256	0.141	57600	46100	57800	0.07	0.972	1	71.66	12
181	M	Cocaine	120	0.317	0.116	54900	45100	56600	0.083	1.438	1	66.91	12
181	M	Cocaine	121	0.292	0.11	55900	45800	57800	0.094	1.352	1	68.28	12
181	M	Cocaine	122	1.214	0.012	43400	43200	43900	0.005	0.456	1	43.81	1
181	M	Cocaine	123	9.811	0.073	54400	51500	57300	0.036	0.664	2	66.31	5
181	M	Cocaine	124	13.5	0.114	55600	46300	56100	0.061	0.917	2	67.18	12
181	M	Cocaine	125	0.256	0.202	53900	45100	54100	0.067	0.862	2	59.45	12
181	M	Cocaine	126	0.362	0.172	54100	46300	55100	0.037	0.587	1	61.27	12
181	M	Cocaine	127	0.389	0.165	44900	43200	47600	0.025	0.537	2	54.9	7
181	M	Cocaine	128	0.356	0.139	52900	45100	54100	0.073	0.966	2	60.44	10
181	M	Cocaine	129	12.934	0.051	56800	46800	57300	0.091	1.749	2	68.63	10
181	M	Cocaine	130	0.212	0.141	54900	45400	56800	0.083	0.935	2	69.76	12
181	M	Cocaine	131	0.407	0.106	54900	43400	55900	0.077	0.509	1	49.83	6
181	M	Cocaine	132	0.614	0.126	54100	43700	54900	0.076	0.647	2	52.31	12
181	M	Cocaine	133	0.282	0.143	53400	45600	54600	0.07	0.808	2	56.84	12
181	M	Cocaine	134	0.333	0.159	54100	44900	54600	0.062	0.666	2	54.25	4
181	M	Cocaine	135	10.746	0.026	53400	46800	55400	0.039	1.019	2	70.97	10
181	M	Cocaine	136	0.202	0.163	52700	44900	55400	0.06	0.638	2	57.78	10
181	M	Cocaine	137	2.291	0.198	53400	45100	56100	0.081	0.559	2	57.95	12
181	M	Cocaine	138	78.304	0.182	55600	52000	58500	0.026	0.533	2	70.97	6
181	M	Cocaine	139	59.109	0.282	52400	43400	53900	0.065	0.634	2	56.82	12
181	M	Cocaine	140	0.438	0.11	44600	44100	47300	0.018	0.495	2	57.81	4
182	M	Cocaine	1		0.059	57800	54100	57800	0.013	0.754	1	70.71	7
182	M	Cocaine	2	0.165	0.094	52200	45600	53900	0.053	0.818	1	74.12	12
182	M	Cocaine	3	0.227	0.004	81000	80500	81500	0.006	0.964	0	47.37	1
182	M	Cocaine	4	0.79	0.03	52400	46600	52900	0.052	0.633	1	55.15	10
182	M	Cocaine	5	0.155	0.067	45100	43700	45800	0.014	0.721	1	58.52	7
182	M	Cocaine	6	0.172	0.079	47600	43400	48000	0.025	1.174	2	67.53	7
182	M	Cocaine	7	0.192	0.081	47300	43700	47300	0.02	0.898	2	66.54	7
182	M	Cocaine	8	0.196	0.073	45400	42900	45800	0.02	1.428	2	62.27	7
182	M	Cocaine	9	0.204	0.053	47300	44400	47300	0.02	1.382	2	62.72	7
182	M	Cocaine	10	0.176	0.045	46100	44900	46300	0.008	0.506	1	56.76	7
182	M	Cocaine	11	0.184	0.022	44600	44100	44600	0.004	0.383	1	39.49	5
182	M	Cocaine	12	13.946	0.04	54900	53900	55600	0.01	0.642	1	66.71	6
182	M	Cocaine	13	2.478	0.077	52200	50500	52900	0.013	0.54	1	59.92	6
182	M	Cocaine	14	4.412	0.063	52400	51700	53200	0.008	1.047	2	69.51	11
182	M	Cocaine	15	0.178	0.069	52400	43900	52700	0.073	0.951	1	66.58	11
182	M	Cocaine	16	0.188	0.079	46300	44600	52900	0.056	0.878	2	66.01	11
182	M	Cocaine	17	0.2	0.096	46300	44100	46300	0.009	0.944	2	67.35	7
182	M	Cocaine	18	0.215	0.069	45400	43700	45400	0.008	1.257	2	63.99	7
182	M	Cocaine	19	0.192	0.061	45800	43700	46100	0.011	1.684	2	70.05	7
182	M	Cocaine	20	11.23	0.045	54400	48800	54400	0.04	1.945	1	69.19	13
182	M	Cocaine	21	0.182	0.01	77300	77300	79300	0.009	0.919	0	62.22	3
182	M	Cocaine	22	1.425	0.047	52000	51200	52200	0.004	0.859	1	57.91	7
182	M	Cocaine	23	0.212	0.028	45600	45100	45800	0.006	0.654	1	44.99	6
182	M	Cocaine	24	0.21	0.03	44400	43900	44600	0.005	0.751	1	38.56	6
182	M	Cocaine	25	0.178	0.026	44600	43900	45600	0.013	0.43	1	47.77	2
182	M	Cocaine	26	20.403	0.018	46600	45800	46600	0.006	0.988	1	66.25	5
182	M	Cocaine	27	0.561	0.067	45600	44400	46100	0.013	0.368	1	52.58	7
182	M	Cocaine	28	0.206	0.063	45400	43900	45400	0.011	0.661	1	58.33	7
182	M	Cocaine	29	0.2	0.012	79100	78100	79300	0.006	0.84	0	53.39	5
182	M	Cocaine	30	3.715	0.034	46800	45400	47100	0.012	1.095	2	74.78	5
182	M	Cocaine	31	1.148	0.028	45100	43900	45400	0.01	0.869	1	57.15	5
182	M	Cocaine	32	21.263	0.071	52200	43700	52400	0.072	1.614	2	66.3	12
182	M	Cocaine	33	0.182	0.12	52400	44400	52900	0.07	0.982	2	68.14	12
182	M	Cocaine	34	0.231	0.11	55400	43400	55900	0.088	1.738	1	66.03	6
182	M	Cocaine	35	0.458	0.01	81000	76900	82500	0.028	0.636	0	37.28	2
182	M	Cocaine	36	7.833	0.051	50000	44100	50000	0.053	0.898	1	58.61	6
182	M	Cocaine	37	0.176	0.088	50500	43200	50500	0.064	1.14	1	60.75	12
182	M	Cocaine	38	0.235	0.024	44600	44100	45100	0.006	0.501	1	46.6	5
182	M	Cocaine	39	0.163	0.071	45600	40700	46800	0.034	1.099	1	58.92	7
182	M	Cocaine	40	0.196	0.079	43900	42400	44400	0.014	0.377	2	42.31	7
182	M	Cocaine	41	0.483	0.01	77300	75900	77300	0.009	0.576	0	54.19	1
182	M	Cocaine	42	0.165	0.061	45400	44100	45800	0.009	0.449	1	51.26	7
182	M	Cocaine	43	0.208	0.038	53200	47300	54100	0.041	0.61	1	59.45	5
182	M	Cocaine	44	0.163	0.059	52700	46100	53400	0.058	0.548	2	63.61	11
182	M	Cocaine	45	0.196	0.065	45400	43200	46600	0.024	0.891	1	51.51	6
182	M	Cocaine	46	0.202	0.055	55100	51000	56300	0.029	0.658	1	60.65	7
182	M	Cocaine	47	0.227	0.028	45100	43700	45100	0.011	0.937	1	48.31	7
182	M	Cocaine	48	0.176	0.008	87800	79100	94400	0.072	0.796	0	53.4	3
185	M	Cocaine	1		0.026	50500	45800	50700	0.04	0.962	2	67.5	10
185	M	Cocaine	2	2.547	0.063	51200	47300	56100	0.044	1.065	1	54.86	13
185	M	Cocaine	3	47.25	0.083	51200	43900	51700	0.046	1.199	2	64.46	13
185	M	Cocaine	4	0.221	0.063	43200	42700	44400	0.009	0.53	2	51.79	7
185	M	Cocaine	5	0.385	0.077	44400	42700	45100	0.018	0.5	1	40.04	4
320	F	Saline	1		0.096	52400	46100	53200	0.038	0.694	1	62.82	5
320	F	Saline	2	4.297	0.02	84400	79300	84900	0.024	0.91	0	66	5
320	F	Saline	3	7.61	0.108	51200	44600	52400	0.049	0.507	1	63.91	12
320	F	Saline	4	0.145	0.1	51200	50000	56800	0.034	0.822	1	67.44	13
320	F	Saline	5	18.855	0.118	52000	45400	53700	0.048	0.711	1	64.86	12
320	F	Saline	6	39	0.028	52700	46600	52700	0.043	0.787	1	62.1	10
320	F	Saline	7	0.307	0.016	79800	76600	79800	0.013	1.043	0	63.91	5
320	F	Saline	8	0.067	0.126	57300	43400	58500	0.098	0.935	1	65.7	10
320	F	Saline	9	1.37	0.024	88600	83400	89300	0.025	0.626	0	59.65	5
320	F	Saline	10	7.146	0.086	55100	52200	55100	0.014	0.946	1	62.43	7
320	F	Saline	11	0.432	0.004	50700	50500	50700	0.003	0.345	0	33.21	1
320	F	Saline	12	0.229	0.002	48500	47300	48500	0.018	0.471	0	24.99	1
320	F	Saline	13	0.36	0.192	57100	50200	57600	0.032	0.672	1	68.14	8
320	F	Saline	14	0.331	0.057	78600	44600	79500	0.249	0.847	1	57.1	13
320	F	Saline	15	0.202	0.016	52000	44900	52200	0.055	1.075	1	54.33	3
320	F	Saline	16	0.161	0.186	50000	49800	53700	0.018	0.628	1	67.27	10
320	F	Saline	17	0.311	0.174	50500	43900	52400	0.027	0.724	1	69.76	5
320	F	Saline	18	0.305	0.141	49800	45400	52700	0.028	0.682	1	65.98	10
320	F	Saline	19	0.321	0.049	42900	40000	44600	0.035	0.412	1	42.31	5
320	F	Saline	20	0.278	0.151	50000	45400	51500	0.017	0.514	1	70.36	7
320	F	Saline	21	0.292	0.092	50700	50200	53200	0.015	0.791	1	68.85	10
320	F	Saline	22	0.352	0.012	46100	45400	46100	0.009	0.526	1	39.49	10
320	F	Saline	23	1.628	0.012	85200	83000	85200	0.01	0.908	0	53.33	5
320	F	Saline	24	0.262	0.022	86900	81200	88100	0.024	0.608	0	50.76	5
320	F	Saline	25	5.146	0.106	50000	49300	52000	0.014	0.545	1	67.04	11
320	F	Saline	26	0.311	0.147	49300	40700	55400	0.094	1.626	1	58.62	13
320	F	Saline	27	0.284	0.016	78300	75400	78300	0.013	1.019	0	61.16	5
320	F	Saline	28	0.299	0.006	87100	85900	87100	0.008	0.782	0	50.44	1
320	F	Saline	29	3.903	0.075	52200	42400	52400	0.047	1.125	1	60.23	11
320	F	Saline	30	0.258	0.178	41900	40500	44100	0.022	0.621	1	47.84	8
320	F	Saline	31	0.417	0.182	45800	42400	46100	0.018	1.104	2	63.7	8
320	F	Saline	32	0.321	0.165	49000	42400	50000	0.066	1.304	2	75.53	12
320	F	Saline	33	0.751	0.038	41200	40200	41500	0.01	0.721	1	50.67	5
320	F	Saline	34	0.999	0.108	46600	43400	50200	0.041	0.842	1	60.15	6
320	F	Saline	35	0.284	0.079	45100	43400	50500	0.045	0.894	1	53.99	6
320	F	Saline	36	0.952	0.055	87800	77100	88600	0.041	0.77	0	62.01	5
320	F	Saline	37	9.611	0.049	50700	43200	51700	0.068	1.025	1	64.88	11
320	F	Saline	38	0.114	0.004	49300	48300	49300	0.01	0.693	0	43.89	1
320	F	Saline	39	0.145	0.225	48800	43400	52900	0.064	0.997	1	62	12
320	F	Saline	40	0.382	0.147	45800	41000	47300	0.032	0.705	1	44.51	7
320	F	Saline	41	1.601	0.059	86100	45800	90300	0.255	0.776	1	51.82	9
320	F	Saline	42	0.225	0.012	79800	78100	80500	0.012	0.573	0	47.98	5
320	F	Saline	43	0.8	0.053	59300	53900	60500	0.038	0.851	1	66.5	10
320	F	Saline	44	0.276	0.012	86400	79100	86900	0.034	0.581	0	47.77	3
320	F	Saline	45	0.243	0.018	94900	79800	95200	0.059	0.6	0	48.64	5
320	F	Saline	46	1.013	0.008	48500	46300	51500	0.044	0.26	1	35.68	3
320	F	Saline	47	0.579	0.008	85600	85600	86900	0.005	0.6	0	48.69	1
320	F	Saline	48	8.825	0.088	55400	49800	59300	0.054	0.916	1	58.61	13
320	F	Saline	49	0.256	0.126	57800	44400	57800	0.077	1.128	1	58.17	9
320	F	Saline	50	0.253	0.141	50500	43400	52200	0.064	0.938	1	57.79	11
320	F	Saline	51	0.309	0.122	44900	41900	51000	0.045	1.121	1	54.61	13
320	F	Saline	52	2.172	0.163	47100	44400	55400	0.071	0.748	1	62.82	10
320	F	Saline	53	0.294	0.169	49800	43200	50700	0.06	0.99	1	60.34	12
320	F	Saline	54	0.337	0.139	47600	41000	52400	0.071	1.478	1	58.59	8
320	F	Saline	55	1.085	0.028	78100	76900	78600	0.007	0.61	0	53.81	5
320	F	Saline	56	0.354	0.008	78600	78300	78600	0.002	0.434	0	40.1	1
320	F	Saline	57	0.196	0.118	84700	79500	98100	0.06	1.141	0	57.06	13
320	F	Saline	58	0.831	0.184	53200	42700	53900	0.069	0.916	1	65.13	12
320	F	Saline	59	1.888	0.03	87100	79300	88100	0.033	0.619	0	48.29	5
320	F	Saline	60	0.231	0.012	91300	84200	91300	0.031	0.344	0	38.97	5
320	F	Saline	61	1.912	0.124	51000	50500	59300	0.05	0.532	1	64.93	7
320	F	Saline	62	0.256	0.165	49000	43900	57100	0.073	0.756	2	64.69	12
320	F	Saline	63	0.299	0.145	49300	43900	56800	0.06	0.69	2	68.62	12
320	F	Saline	64	0.286	0.094	58800	48800	58800	0.054	0.621	1	63.1	7
320	F	Saline	65	0.247	0.092	51200	44100	55100	0.077	0.656	1	59.34	7
320	F	Saline	66	0.28	0.006	76600	75600	76900	0.008	0.851	0	50.48	1
320	F	Saline	67	0.52	0.071	44900	43900	52000	0.046	0.613	1	55.21	6
320	F	Saline	68	0.26	0.055	42200	41700	43200	0.01	0.466	1	40.72	7
320	F	Saline	69	0.247	0.131	49000	44100	51500	0.053	0.773	1	63.09	12
320	F	Saline	70	0.262	0.161	49300	43900	51500	0.049	0.825	1	66.02	12
320	F	Saline	71	0.313	0.135	49300	35100	50000	0.073	1.803	1	67.17	13
320	F	Saline	72	4.506	0.053	51000	46300	51500	0.041	0.751	1	59.88	11
320	F	Saline	73	13.61	0.024	57100	53200	58100	0.025	0.596	1	67.02	5
320	F	Saline	74	0.086	0.065	51500	51200	53200	0.012	0.462	1	60.14	6
320	F	Saline	75	0.337	0.256	54900	42200	56800	0.078	1.062	1	56	13
320	F	Saline	76	0.43	0.163	50500	41900	51000	0.058	0.889	2	62.95	12
320	F	Saline	77	0.303	0.147	54400	41700	55900	0.096	1.379	2	70.76	12
320	F	Saline	78	0.311	0.102	50000	42900	51000	0.066	0.788	1	58.59	12
320	F	Saline	79	3.423	0.1	56800	45800	57100	0.077	0.673	1	68.94	10
320	F	Saline	80	3.5	0.098	51500	44900	54100	0.069	0.671	1	62.64	10
320	F	Saline	81	0.272	0.163	51000	44100	51700	0.057	0.665	1	59.8	10
320	F	Saline	82	0.321	0.137	49300	43400	49800	0.055	0.719	1	58.96	10
320	F	Saline	83	3.407	0.102	51500	45100	53700	0.045	0.7	1	64.33	10
320	F	Saline	84	16.313	0.096	45800	44900	46600	0.008	0.581	1	58.75	8
320	F	Saline	85	0.264	0.122	43900	42700	44900	0.012	0.649	2	53.64	7
320	F	Saline	86	0.346	0.002	38800	38000	38800	0.013	0.114	1	30.13	9
320	F	Saline	87	1.347	0.1	44900	44400	52000	0.066	0.602	1	55.33	10
320	F	Saline	88	1.543	0.141	50700	43400	51700	0.066	1.015	1	61.99	11
320	F	Saline	89	0.305	0.163	49000	42700	49300	0.052	1.256	2	67.29	7
320	F	Saline	90	4.195	0.12	52000	44100	52000	0.059	0.801	1	66.43	11
320	F	Saline	91	0.247	0.223	46600	42900	47300	0.02	0.912	2	62.82	8
320	F	Saline	92	0.382	0.19	50000	42900	51700	0.069	0.949	1	66.83	10
320	F	Saline	93	10.261	0.139	51500	43700	52700	0.051	0.622	1	66.56	11
320	F	Saline	94	0.333	0.122	44900	42400	46100	0.019	0.567	2	58.81	7
320	F	Saline	95	8.37	0.106	53200	45100	53900	0.034	0.766	1	66.75	7
320	F	Saline	96	0.606	0.159	45600	43400	46100	0.016	0.791	2	59.01	7
320	F	Saline	97	1.095	0.065	44900	42400	45400	0.022	0.69	1	46.66	12
320	F	Saline	98	1.044	0.075	84200	73900	86100	0.048	1.647	0	60.61	13
320	F	Saline	99	27.459	0.114	44600	43700	44900	0.009	0.763	1	61.25	7
320	F	Saline	100	0.425	0.01	83200	78100	84400	0.029	0.505	0	40.55	3
320	F	Saline	101	7.871	0.071	47100	44600	48300	0.02	0.655	1	61.18	6
320	F	Saline	102	3.797	0.077	51200	45100	52900	0.064	0.668	1	58.32	7
320	F	Saline	103	3.907	0.098	47100	45600	53200	0.056	0.586	1	60.32	10
320	F	Saline	104	1.638	0.145	45400	44400	51000	0.05	0.559	1	58.33	11
320	F	Saline	105	0.266	0.172	50700	43200	51000	0.056	0.9	1	67.73	12
320	F	Saline	106	0.409	0.096	41700	40200	43400	0.026	0.48	1	41.75	7
320	F	Saline	107	2.983	0.032	50200	44400	50700	0.046	0.778	1	62.16	5
320	F	Saline	108	0.081	0.129	51200	39500	52000	0.095	1.16	1	61.6	11
320	F	Saline	109	0.346	0.086	45400	44100	49800	0.025	0.463	1	54.63	7
320	F	Saline	110	0.251	0.11	49300	42400	50700	0.061	1.144	1	65.14	7
320	F	Saline	111	0.249	0.167	49000	43200	51000	0.064	1.08	1	68.5	7
320	F	Saline	112	0.331	0.112	41200	37800	41200	0.022	0.617	1	46.9	5
320	F	Saline	113	3.336	0.104	53400	43700	53900	0.071	0.922	1	64	10
320	F	Saline	114	0.286	0.11	44900	40500	45100	0.029	0.996	1	53.63	7
320	F	Saline	115	0.575	0.235	44600	41700	50200	0.052	1.156	1	47.09	12
320	F	Saline	116	0.552	0.159	44600	42900	50700	0.04	1.13	1	56.6	8
320	F	Saline	117	0.786	0.043	40500	40000	41200	0.009	0.412	1	43.05	0
320	F	Saline	118	0.239	0.098	43900	41200	44400	0.015	0.701	1	45.02	8
320	F	Saline	119	0.265	0.069	52900	44600	53200	0.064	0.657	1	64.18	7
320	F	Saline	120	0.241	0.026	73200	71500	73700	0.009	0.527	0	56.09	7
320	F	Saline	121	0.542	0.036	75900	73400	86900	0.052	0.822	0	59.72	13
320	F	Saline	122	1.804	0.002	77800	77800	77800	0	0.333	0	36.15	1
320	F	Saline	123	0.296	0.006	79800	78800	79800	0.005	0.856	0	49.24	1
320	F	Saline	124	0.423	0.004	75400	75100	75400	0.002	0.207	0	36.06	1
320	F	Saline	125	0.583	0.026	77100	76900	78300	0.007	0.608	0	54.02	5
320	F	Saline	126	0.346	0.008	77300	76600	77600	0.005	0.792	0	54.52	5
320	F	Saline	127	0.985	0.094	53200	50700	60300	0.057	0.561	1	62.79	7
320	F	Saline	128	0.69	0.047	81000	77300	82200	0.018	0.575	0	59.56	7
320	F	Saline	129	0.229	0.024	76100	75600	76100	0.002	0.471	0	47.52	0
320	F	Saline	130	0.958	0.038	75900	73900	76400	0.011	0.555	0	54.25	5
320	F	Saline	131	0.229	0.11	79100	74400	80500	0.02	1.398	0	49.32	9
320	F	Saline	132	3.174	0.03	61500	54900	62200	0.038	0.729	1	67.06	11
320	F	Saline	133	0.299	0.075	84400	78800	85400	0.016	0.646	0	62.92	7
320	F	Saline	134	0.374	0.094	49300	44100	49800	0.042	0.832	1	67.05	7
320	F	Saline	135	0.346	0.178	49000	42700	52000	0.071	0.653	1	52.77	12
320	F	Saline	136	0.38	0.161	44400	41000	50200	0.044	0.915	1	51.08	8
320	F	Saline	137	0.395	0.065	50000	44400	52200	0.053	0.955	1	55.18	12
320	F	Saline	138	1.909	0.083	49800	44900	50200	0.025	0.5	1	64.46	11
320	F	Saline	139	0.243	0.157	49000	44400	52200	0.046	0.731	1	63.99	12
320	F	Saline	140	0.321	0.034	75100	68600	75400	0.026	0.892	0	58.4	5
320	F	Saline	141	6.14	0.155	55900	48800	83000	0.206	1.053	1	67.76	13
320	F	Saline	142	0.366	0.045	81000	75400	81200	0.023	0.724	0	50.28	7
320	F	Saline	143	0.69	0.006	94400	88300	94400	0.032	0.745	0	49.36	3
320	F	Saline	144	1.647	0.198	50500	49300	52700	0.021	0.627	1	65.64	6
320	F	Saline	145	0.325	0.169	54600	44900	55100	0.04	0.631	1	67.2	7
320	F	Saline	146	0.305	0.151	49300	45100	56100	0.041	0.697	1	68.81	7
320	F	Saline	147	0.401	0.006	85400	78800	85400	0.034	0.94	0	58.56	3
320	F	Saline	148	0.821	0.002	78300	78300	78600	0.002	0.582	0	32.25	1
320	F	Saline	149	0.204	0.008	77800	77100	78100	0.005	0.367	0	36.95	5
320	F	Saline	150	0.159	0.016	50700	50500	51200	0.004	0.471	0	34.86	0
320	F	Saline	151	0.471	0.004	55100	54900	56600	0.017	0.308	1	44.92	2
322	F	Saline	1		0.018	58300	55100	59000	0.022	0.697	2	58.59	5
322	F	Saline	2	0.165	0.077	53700	41700	55400	0.086	1.43	2	56.8	4
322	F	Saline	3	0.251	0.008	66800	66400	68800	0.017	1.096	1	59.49	13
322	F	Saline	4	0.251	0.004	54400	53200	54400	0.011	0.373	1	45.7	1
322	F	Saline	5	0.215	0.012	47100	45800	47100	0.01	0.522	1	40.61	1
322	F	Saline	6	0.147	0.077	51200	42200	52400	0.066	1.398	2	48.73	4
322	F	Saline	7	0.206	0.096	53200	42400	55100	0.074	1.758	2	54.63	7
322	F	Saline	8	0.221	0.075	46100	42400	46800	0.022	0.909	2	49.34	7
322	F	Saline	9	0.223	0.086	47600	43200	52900	0.04	1.202	2	54.23	7
322	F	Saline	10	0.204	0.073	42900	40500	46300	0.028	0.8	2	46.96	7
322	F	Saline	11	0.215	0.077	47300	42700	47300	0.036	0.625	2	46.85	6
322	F	Saline	12	0.198	0.096	45800	42400	46100	0.021	0.776	2	48.53	8
322	F	Saline	13	0.231	0.075	46600	43200	46800	0.025	0.968	2	48.1	7
322	F	Saline	14	120.473	0.024	51700	44400	52700	0.065	1.191	3	63.11	5
322	F	Saline	15	0.149	0.079	53200	45100	53900	0.071	0.881	2	60.1	10
322	F	Saline	16	0.217	0.086	51700	44600	54100	0.075	1.126	3	70.84	11
322	F	Saline	17	0.241	0.018	66600	64900	68600	0.016	0.675	0	57.88	2
322	F	Saline	18	0.227	0.028	55400	51700	55900	0.027	0.744	2	60.17	11
322	F	Saline	19	0.262	0.03	53700	52900	53900	0.004	0.672	1	53.9	5
322	F	Saline	20	0.159	0.053	73700	64900	82500	0.084	0.684	0	57.53	5
322	F	Saline	21	1.216	0.006	88800	86600	88800	0.011	0.708	0	44.92	1
322	F	Saline	22	0.167	0.061	54100	49000	55900	0.035	1.759	1	66.03	12
322	F	Saline	23	2.862	0.016	53700	52400	53700	0.008	1.191	2	66.73	5
322	F	Saline	24	0.208	0.036	47100	43900	47100	0.025	1.091	2	55.43	6
322	F	Saline	25	0.176	0.055	52900	51000	56100	0.027	0.674	2	67.87	7
322	F	Saline	26	0.215	0.049	54100	52900	55100	0.008	0.755	2	66.9	7
322	F	Saline	27	0.221	0.016	53400	52900	54100	0.009	0.691	1	45.38	5
322	F	Saline	28	0.249	0.016	54400	44600	54400	0.072	0.908	1	51.69	9
322	F	Saline	29	0.165	0.079	54400	44600	56800	0.077	1.574	1	57.04	12
322	F	Saline	30	0.225	0.092	54400	52200	56800	0.021	0.909	1	59.89	7
322	F	Saline	31	0.251	0.045	46100	44400	46100	0.011	0.425	2	38.13	2
322	F	Saline	32	0.495	0.026	80000	76400	80000	0.017	0.38	0	51.75	5
322	F	Saline	33	0.407	0.079	54400	50000	56800	0.036	1.831	1	51.03	13
322	F	Saline	34	0.215	0.073	52400	49300	57100	0.032	1.305	1	56.02	13
322	F	Saline	35	0.194	0.086	52700	44600	53900	0.075	1.208	2	57.45	12
322	F	Saline	36	0.212	0.053	52000	45400	52200	0.039	0.498	2	61.12	10
322	F	Saline	37	0.267	0.03	52700	45400	53200	0.065	1.317	2	69.37	5
322	F	Saline	38	0.188	0.01	46300	43200	46800	0.028	0.753	2	49.14	11
322	F	Saline	39	0.542	0.004	47100	46300	47100	0.008	0.285	1	35.28	1
322	F	Saline	40	0.139	0.077	53700	45600	54100	0.035	0.705	2	57.99	12
322	F	Saline	41	0.233	0.075	52700	51000	56600	0.024	1.034	2	54.11	7
322	F	Saline	42	0.2	0.071	52000	42200	53200	0.065	1.17	2	55.25	12
322	F	Saline	43	0.241	0.04	52700	44400	52900	0.081	1.483	3	56.34	6
322	F	Saline	44	0.182	0.077	53700	45100	54100	0.062	2.256	2	59.41	10
322	F	Saline	45	0.215	0.073	52000	51500	53200	0.009	0.637	2	61.69	7
322	F	Saline	46	0.198	0.086	52200	45800	55400	0.044	0.98	2	65.87	10
322	F	Saline	47	0.212	0.088	53400	45400	56100	0.05	0.971	2	63.49	7
322	F	Saline	48	0.251	0.045	52900	44900	55900	0.083	0.848	2	52.52	12
322	F	Saline	49	5.602	0.024	52200	44600	52400	0.061	1.184	2	65.01	10
322	F	Saline	50	0.239	0.014	52400	52000	52700	0.006	0.896	2	56.68	5
328	F	Saline	1		0.086	44400	42900	45100	0.016	0.672	1	53.12	6
328	F	Saline	2	0.206	0.118	52000	42900	52700	0.068	0.656	2	59.37	6
328	F	Saline	3	0.268	0.051	44900	43700	45100	0.012	0.497	1	47.84	6
328	F	Saline	4	17.729	0.092	43700	41200	44400	0.015	0.569	2	56.89	5
328	F	Saline	5	0.245	0.026	40200	39700	40500	0.005	0.367	1	48.45	5
328	F	Saline	6	1.486	0.03	39300	38800	40200	0.012	0.675	1	55.1	5
328	F	Saline	7	3.378	0.077	43700	41900	43900	0.011	0.552	2	56.23	5
328	F	Saline	8	0.221	0.057	41000	38500	41700	0.017	0.702	1	50.55	5
328	F	Saline	9	0.198	0.086	41900	39300	42900	0.016	0.52	2	48.71	5
328	F	Saline	10	0.231	0.081	42400	40000	42700	0.013	0.609	2	53.7	5
328	F	Saline	11	0.235	0.055	41000	40000	41000	0.008	0.404	1	52.27	5
328	F	Saline	12	4.912	0.079	45600	44600	46300	0.013	0.617	2	65.73	7
328	F	Saline	13	1.638	0.083	44100	40500	44400	0.02	0.512	1	52.33	7
328	F	Saline	14	3.159	0.092	42700	40000	42900	0.015	0.615	2	56.81	7
328	F	Saline	15	0.219	0.114	52000	41900	52900	0.073	0.882	2	66.74	10
328	F	Saline	16	0.243	0.081	44100	40500	44100	0.019	0.868	2	61.05	5
328	F	Saline	17	5.444	0.086	45100	41900	45600	0.017	0.687	2	66.84	7
328	F	Saline	18	2.136	0.096	46100	40700	46300	0.031	0.697	2	65.38	5
328	F	Saline	19	8.552	0.047	45600	43400	45800	0.015	0.685	1	59.47	5
328	F	Saline	20	10.109	0.1	51200	44100	52200	0.047	0.591	1	63.56	7
328	F	Saline	21	0.26	0.014	43200	42900	43400	0.004	0.202	1	35.38	5
328	F	Saline	22	28.334	0.071	53700	51700	53700	0.007	0.623	1	68.53	8
328	F	Saline	23	0.233	0.071	52400	46600	53400	0.027	0.747	1	68.41	7
328	F	Saline	24	0.258	0.077	55100	53200	56800	0.014	0.62	1	70.7	8
328	F	Saline	25	0.266	0.014	55400	54100	55900	0.009	0.904	0	54.7	1
328	F	Saline	26	6.946	0.008	78300	78300	83700	0.031	0.471	0	45.57	3
328	F	Saline	27	0.247	0.006	76900	76900	78100	0.007	0.395	0	46.03	1
328	F	Saline	28	0.212	0.047	46100	44900	53700	0.061	0.614	1	52.51	8
328	F	Saline	29	87.338	0.026	46600	44100	53900	0.075	0.663	1	56.27	5
328	F	Saline	30	0.169	0.069	46100	42200	47100	0.028	1.41	1	54.35	6
328	F	Saline	31	0.235	0.104	47300	44400	52700	0.058	0.669	1	64.1	12
328	F	Saline	32	12.096	0.03	52900	52000	53400	0.011	0.883	1	61.43	2
328	F	Saline	33	0.1	0.008	55400	55400	55600	0.002	0.72	0	45.73	1
328	F	Saline	34	0.432	0.059	45800	44900	46800	0.014	0.554	1	53.67	7
328	F	Saline	35	2.874	0.065	45400	44100	45800	0.01	0.554	1	56.68	5
328	F	Saline	36	0.286	0.02	58300	47800	60700	0.065	0.904	1	67.9	5
328	F	Saline	37	0.21	0.016	67300	60500	68800	0.037	1.087	0	66.39	3
328	F	Saline	38	0.43	0.012	69000	62000	94400	0.185	1.256	0	56.73	3
328	F	Saline	39	0.303	0.006	98600	92700	98800	0.03	0.197	0	38.49	3
328	F	Saline	40	2.68	0.012	67800	60700	68600	0.05	1.172	0	59.55	3
328	F	Saline	41	0.514	0.002	56300	56300	56600	0.003	0.631	1	57.76	1
328	F	Saline	42	0.196	0.073	46300	44600	46600	0.011	0.719	1	58.17	6
328	F	Saline	43	3.084	0.016	55600	55400	56100	0.004	1.126	1	67.29	1
328	F	Saline	44	0.198	0.022	41700	41200	43200	0.016	0.463	1	40.04	7
328	F	Saline	45	1.701	0.114	44600	39500	52000	0.061	1.612	1	60.37	13
328	F	Saline	46	0.292	0.053	43400	42200	44900	0.016	0.719	1	46.57	3
328	F	Saline	47	2.258	0.09	54400	43400	55900	0.101	1.255	1	67.74	10
328	F	Saline	48	0.272	0.016	67800	60000	67800	0.046	1.05	1	61.67	3
328	F	Saline	49	3.779	0.108	46800	44400	47100	0.015	0.646	1	66.11	7
328	F	Saline	50	0.253	0.061	42400	41000	42900	0.008	0.582	1	49.05	5
328	F	Saline	51	1.4	0.09	44400	42200	45100	0.017	0.683	2	53.33	5
328	F	Saline	52	0.229	0.096	42900	41500	43400	0.008	0.414	2	52.95	5
328	F	Saline	53	5.009	0.09	46100	42700	46300	0.019	0.596	1	60.32	5
328	F	Saline	54	0.249	0.055	43900	42900	44400	0.008	0.619	1	49.36	7
328	F	Saline	55	0.264	0.083	43200	42700	43900	0.007	0.446	2	48.29	8
328	F	Saline	56	5.393	0.083	44400	41900	44600	0.014	0.583	1	56.25	5
328	F	Saline	57	3.203	0.086	47300	42900	51700	0.059	0.93	1	53.29	7
328	F	Saline	58	0.215	0.1	45400	44100	47800	0.021	0.634	1	58.53	7
328	F	Saline	59	0.237	0.102	45600	44100	52400	0.059	0.67	1	60.69	10
328	F	Saline	60	0.284	0.012	42900	42900	43200	0.003	0.166	1	34.86	5
328	F	Saline	61	6.061	0.098	52200	45100	53200	0.044	0.844	1	67.99	10
328	F	Saline	62	0.256	0.104	44900	42900	45600	0.018	0.834	1	58.62	6
328	F	Saline	63	0.256	0.063	44100	41900	44900	0.017	0.569	1	50.32	7
328	F	Saline	64	0.233	0.075	46100	44400	52000	0.047	0.564	1	58.35	10
328	F	Saline	65	6.646	0.045	45100	45100	47600	0.019	0.531	1	58.81	3
328	F	Saline	66	0.194	0.059	44600	43400	45800	0.012	0.511	1	52.14	6
347	F	Saline	1		0.049	59300	50500	59300	0.045	0.755	2	71.19	6
347	F	Saline	2	3.797	0.063	84400	75400	87100	0.042	0.769	0	64.29	13
347	F	Saline	3	14.407	0.071	52400	44900	54100	0.073	1.314	1	67.33	6
347	F	Saline	4	0.192	0.088	52000	42200	53400	0.063	1.349	2	66.23	7
347	F	Saline	5	0.223	0.096	49800	44100	53200	0.06	1.026	1	63.1	10
347	F	Saline	6	0.292	0.032	42900	42700	43700	0.007	0.37	1	37.03	12
347	F	Saline	7	1.329	0.024	42900	41900	44900	0.022	0.511	1	37.44	5
320	M	Saline	1		0.008	89800	86900	90800	0.018	0.926	0	64.63	3
320	M	Saline	2	0.219	0.063	95200	80000	97100	0.073	0.968	0	60.34	5
320	M	Saline	3	0.534	0.104	87100	81500	88300	0.024	0.767	0	58.57	8
320	M	Saline	4	0.296	0.053	87600	83700	90500	0.023	1.561	0	57.61	13
320	M	Saline	5	0.256	0.004	83200	82500	83700	0.007	0.407	0	40.99	1
320	M	Saline	6	0.227	0.016	81200	80000	81700	0.008	0.585	0	46.03	5
320	M	Saline	7	8.375	0.014	81500	80500	81700	0.005	0.449	0	45.73	1
320	M	Saline	8	0.579	0.006	86600	86100	86900	0.004	0.636	0	47.09	1
320	M	Saline	9	0.18	0.073	81200	77600	83900	0.022	1.166	0	53.33	6
320	M	Saline	10	0.245	0.081	83200	79500	88100	0.034	1.512	0	45.25	3
320	M	Saline	11	0.532	0.094	87800	79500	89800	0.038	1.581	0	51.39	9
320	M	Saline	12	7.151	0.09	57800	51700	58300	0.04	0.829	1	68.04	7
320	M	Saline	13	0.237	0.034	46800	46100	47800	0.01	0.518	1	54.45	10
320	M	Saline	14	0.178	0.065	47800	45400	52400	0.045	0.784	1	64.35	10
320	M	Saline	15	0.493	0.065	51200	44400	52200	0.06	0.896	1	53.39	6
320	M	Saline	16	0.231	0.086	53900	44100	53900	0.071	0.906	1	57.18	6
320	M	Saline	17	0.215	0.014	85200	78600	85200	0.03	0.639	0	52.35	5
320	M	Saline	18	0.235	0.077	79100	74900	81700	0.024	1.772	0	49.95	9
320	M	Saline	19	0.225	0.045	81000	78300	81700	0.014	0.654	0	52.65	5
320	M	Saline	20	2.186	0.065	46100	43400	54400	0.092	0.883	1	60.82	6
320	M	Saline	21	0.206	0.069	53200	44400	54400	0.079	0.63	2	62.39	6
320	M	Saline	22	0.446	0.01	54900	52900	54900	0.014	0.749	1	53.96	3
320	M	Saline	23	0.184	0.014	50500	49000	52400	0.025	0.582	1	48.6	3
320	M	Saline	24	0.223	0.006	45800	44900	45800	0.01	0.797	1	42.84	1
320	M	Saline	25	0.831	0.098	53700	42900	54900	0.079	1.714	1	57.33	5
320	M	Saline	26	0.264	0.014	52700	47100	52900	0.046	0.701	1	52.44	3
320	M	Saline	27	0.385	0.006	78800	78300	79100	0.004	0.87	0	47.87	1
320	M	Saline	28	33.274	0.038	49000	44100	49300	0.039	1.046	2	63.51	6
320	M	Saline	29	0.155	0.071	45800	42900	46100	0.021	0.742	2	51.93	7
320	M	Saline	30	0.206	0.069	44900	42700	45100	0.016	0.719	2	46.82	7
320	M	Saline	31	0.8	0.045	46300	42700	46600	0.032	1.228	1	50.74	7
320	M	Saline	32	0.897	0.028	79300	77300	79300	0.008	0.57	0	52.68	5
320	M	Saline	33	0.153	0.081	46600	44100	49000	0.033	0.895	2	63.26	7
320	M	Saline	34	0.194	0.032	77800	71000	80500	0.029	0.93	0	60.18	5
320	M	Saline	35	0.18	0.03	80300	77100	80500	0.011	0.764	0	58.87	5
320	M	Saline	36	0.18	0.067	51200	43400	51500	0.05	1.024	1	57.39	6
320	M	Saline	37	0.178	0.051	69000	68300	77800	0.051	0.683	0	59.13	6
320	M	Saline	38	19.354	0.026	46800	45400	47100	0.01	0.848	1	68.69	5
320	M	Saline	39	0.157	0.116	48800	41200	51000	0.063	2.374	1	67.8	7
320	M	Saline	40	0.227	0.069	42700	38300	43200	0.025	0.495	2	42.17	5
320	M	Saline	41	0.217	0.028	39300	38000	40200	0.017	0.595	2	38.77	6
320	M	Saline	42	0.217	0.061	59000	37100	61700	0.203	1.031	1	47.77	12
320	M	Saline	43	42.478	0.079	47100	44100	48800	0.033	0.622	2	60.81	6
320	M	Saline	44	0.184	0.098	48000	43400	48000	0.023	0.78	2	66.13	7
320	M	Saline	45	0.217	0.077	46800	43200	52400	0.061	1.3	2	62.11	7
320	M	Saline	46	0.208	0.022	44600	42900	44600	0.012	0.517	1	45.12	5
320	M	Saline	47	0.307	0.008	46100	45400	46300	0.008	0.51	1	48.03	1
320	M	Saline	48	3.678	0.057	48300	43200	48800	0.044	1.045	1	63.53	6
320	M	Saline	49	0.237	0.018	46300	42900	46800	0.028	0.631	1	52.18	5
320	M	Saline	50	0.161	0.045	47800	39000	48000	0.074	1.898	1	62.87	7
320	M	Saline	51	0.182	0.01	70500	69300	70500	0.007	0.354	0	41.65	5
320	M	Saline	52	0.169	0.008	73200	71500	73200	0.01	0.58	0	41.09	1
320	M	Saline	53	6.751	0.032	52400	48000	52900	0.031	0.611	1	65.77	5
320	M	Saline	54	0.153	0.008	70800	69500	78600	0.057	0.546	0	44.04	3
320	M	Saline	55	0.147	0.057	52700	43900	54900	0.066	0.778	1	67.6	10
320	M	Saline	56	0.167	0.096	51200	37100	52200	0.077	0.706	2	67.65	10
320	M	Saline	57	0.241	0.071	46600	42900	48300	0.032	1.041	1	64.56	6
320	M	Saline	58	2.701	0.071	48300	43400	48800	0.033	0.606	1	57.38	7
320	M	Saline	59	0.904	0.022	48300	47100	48500	0.009	1.06	1	65.53	5
320	M	Saline	60	0.122	0.09	47100	43400	52400	0.051	0.941	1	70.47	7
320	M	Saline	61	0.188	0.086	46100	43200	53200	0.067	0.792	1	68.93	10
320	M	Saline	62	0.192	0.086	47100	42900	49500	0.029	0.656	1	69.7	7
320	M	Saline	63	0.198	0.065	49000	43400	49300	0.04	0.905	2	68.37	7
320	M	Saline	64	0.19	0.053	48800	43200	52000	0.056	0.929	1	69.75	10
320	M	Saline	65	0.157	0.067	46800	42700	52000	0.056	0.776	1	68.36	7
320	M	Saline	66	0.215	0.045	48300	43700	49300	0.039	0.862	1	59.58	5
320	M	Saline	67	0.202	0.002	43400	43400	43700	0.004	0.155	1	33.72	5
320	M	Saline	68	0.186	0.016	44600	43900	44900	0.007	0.233	1	39.68	5
320	M	Saline	69	0.167	0.043	45800	44100	46800	0.016	0.699	1	58.65	5
320	M	Saline	70	0.172	0.061	46300	43700	46800	0.015	0.836	1	63.3	7
320	M	Saline	71	0.206	0.051	44600	42700	45800	0.022	1.261	1	51.53	6
320	M	Saline	72	7.195	0.014	58100	56600	58500	0.012	1.651	1	64.42	2
320	M	Saline	73	0.129	0.088	49000	42400	51700	0.051	1.353	1	55.27	7
320	M	Saline	74	0.21	0.083	52900	42400	53900	0.074	1.707	1	54.33	7
320	M	Saline	75	0.206	0.088	47100	40500	48500	0.052	1.662	1	56.57	7
320	M	Saline	76	0.274	0.014	48500	46300	48800	0.016	0.708	1	55.5	5
320	M	Saline	77	0.172	0.059	48500	43900	52200	0.056	0.779	1	58.72	5
320	M	Saline	78	0.18	0.081	47300	43400	49500	0.039	0.868	1	63.96	7
320	M	Saline	79	0.206	0.077	48500	42400	49300	0.042	1.724	1	66.03	7
320	M	Saline	80	0.243	0.022	49000	48500	52900	0.037	0.72	0	48.13	9
320	M	Saline	81	0.186	0.051	48000	44900	48000	0.023	1.248	1	61.34	10
320	M	Saline	82	0.182	0.075	48300	43900	52200	0.046	0.757	1	60.55	10
320	M	Saline	83	0.212	0.051	74700	71700	76400	0.015	1.006	0	41.2	9
320	M	Saline	84	3.597	0.09	46600	44100	47800	0.016	0.825	2	66.29	7
320	M	Saline	85	0.196	0.092	52200	44100	52700	0.043	0.589	1	65.31	7
320	M	Saline	86	0.188	0.108	52400	43700	52900	0.052	0.704	2	69.2	7
320	M	Saline	87	0.217	0.092	47800	42900	47800	0.024	0.751	1	71.66	7
320	M	Saline	88	0.204	0.086	47800	43200	48000	0.023	0.917	2	68.25	7
320	M	Saline	89	0.227	0.067	43900	39700	44100	0.033	1.023	2	48.8	5
320	M	Saline	90	0.245	0.055	43400	39000	44400	0.036	0.494	2	44.37	5
320	M	Saline	91	0.223	0.024	41700	40000	42700	0.017	0.309	1	32.95	5
320	M	Saline	92	0.251	0.022	45100	44100	48000	0.032	0.624	1	48.06	3
320	M	Saline	93	0.172	0.071	46800	42200	47800	0.031	0.987	1	63.21	7
320	M	Saline	94	0.204	0.045	44600	43200	44900	0.012	0.838	1	59.51	5
320	M	Saline	95	0.229	0.065	49300	41500	58300	0.103	0.981	1	46.43	7
320	M	Saline	96	0.2	0.071	53400	43400	53700	0.073	1.075	1	57.66	7
320	M	Saline	97	0.221	0.063	46300	43700	53700	0.067	0.73	1	66.1	7
320	M	Saline	98	0.178	0.081	44400	41700	47300	0.028	0.845	1	51.16	7
320	M	Saline	99	0.245	0.02	53700	52900	54100	0.006	0.764	1	58.81	0
320	M	Saline	100	0.155	0.04	84700	71000	96400	0.095	1.53	0	49.77	3
320	M	Saline	101	0.233	0.008	75100	75100	76600	0.009	0.653	0	49.6	5
320	M	Saline	102	0.178	0.081	47100	43900	47600	0.019	0.68	2	64.56	7
320	M	Saline	103	0.231	0.04	52700	49000	53900	0.023	0.617	1	58.84	10
320	M	Saline	104	0.163	0.059	82000	77600	83900	0.022	1.149	0	42.08	9
320	M	Saline	105	0.444	0.045	80000	77800	80800	0.011	0.494	0	51.08	7
320	M	Saline	106	0.235	0.032	78800	77100	78800	0.006	0.68	0	52.76	7
320	M	Saline	107	0.251	0.053	82200	80300	83000	0.01	0.431	0	45.09	7
320	M	Saline	108	0.307	0.01	86400	81200	86400	0.022	0.443	0	44.99	3
320	M	Saline	109	0.684	0.088	95700	77100	96900	0.063	0.925	0	52.06	8
320	M	Saline	110	0.253	0.016	87800	80500	95200	0.07	0.4	0	40.33	3
320	M	Saline	111	7.166	0.081	52000	45400	52700	0.056	0.567	1	67.98	7
320	M	Saline	112	0.212	0.094	46600	45400	53400	0.058	0.571	1	65.73	10
320	M	Saline	113	0.243	0.067	43700	40200	45600	0.026	0.715	2	44.19	10
320	M	Saline	114	1.075	0.008	44900	43900	44900	0.009	0.463	1	42.75	3
320	M	Saline	115	0.133	0.094	50200	43200	50200	0.048	1.226	2	69.14	10
320	M	Saline	116	1.564	0.069	45400	40500	45800	0.036	1.371	1	53.76	3
320	M	Saline	117	0.18	0.104	46800	43200	52400	0.049	0.649	1	68.61	8
320	M	Saline	118	0.217	0.088	46800	44900	53200	0.048	0.665	1	67.75	10
320	M	Saline	119	0.215	0.098	45800	44400	48500	0.023	0.521	1	62.23	10
320	M	Saline	120	0.225	0.02	83000	79100	83700	0.018	0.679	0	56.72	5
320	M	Saline	121	3.342	0.108	51500	43900	52900	0.061	0.674	1	65.83	7
320	M	Saline	122	0.241	0.1	51700	44100	52900	0.065	0.999	2	67.96	10
320	M	Saline	123	0.235	0.086	48000	44400	49300	0.029	0.844	2	68.4	10
320	M	Saline	124	0.206	0.004	81200	81200	81700	0.003	0.352	0	48.31	1
320	M	Saline	125	0.206	0.063	84400	78600	85400	0.028	0.675	0	59.47	5
320	M	Saline	126	0.219	0.026	84700	82700	86400	0.014	0.571	0	52.8	5
320	M	Saline	127	1.597	0.104	54100	43900	54600	0.08	0.674	1	61.94	7
320	M	Saline	128	0.219	0.094	51200	43400	53400	0.067	1.138	1	71.31	10
320	M	Saline	129	0.245	0.086	46100	43700	52400	0.059	0.557	2	58.57	10
320	M	Saline	130	0.21	0.1	50000	43700	51000	0.061	1.138	2	63	10
320	M	Saline	131	0.266	0.102	53900	42700	53900	0.078	1.156	2	60.25	10
320	M	Saline	132	0.219	0.09	47800	42900	48300	0.035	0.889	2	69.63	10
320	M	Saline	133	0.206	0.092	47800	42900	52700	0.062	0.821	2	62.01	10
320	M	Saline	134	0.231	0.063	43900	40200	45100	0.035	0.891	2	47.03	10
320	M	Saline	135	10.997	0.098	49300	42200	52400	0.05	0.877	2	65.4	7
320	M	Saline	136	0.206	0.126	48300	39000	54400	0.079	1.217	2	65.94	7
320	M	Saline	137	0.239	0.108	47800	42900	49000	0.031	0.76	2	67.28	7
320	M	Saline	138	0.206	0.104	46800	41200	47600	0.024	0.734	2	70.05	7
320	M	Saline	139	0.212	0.129	46300	41500	46800	0.022	0.928	2	67.76	7
320	M	Saline	140	0.241	0.118	46300	40700	53200	0.068	0.676	2	67.5	12
320	M	Saline	141	0.227	0.079	47100	40200	51500	0.067	0.92	2	67.06	12
320	M	Saline	142	0.219	0.071	44100	41500	44900	0.023	0.684	2	49.36	7
320	M	Saline	143	0.251	0.086	38800	38500	44100	0.038	0.492	2	36.34	7
320	M	Saline	144	0.235	0.059	42900	39500	44400	0.034	0.625	2	42.93	7
320	M	Saline	145	0.227	0.065	42900	41700	44100	0.012	0.501	2	40.77	7
320	M	Saline	146	0.223	0.057	42200	38500	42700	0.03	0.459	2	37.83	7
320	M	Saline	147	0.206	0.075	44600	39000	44900	0.023	0.971	2	55.83	7
320	M	Saline	148	0.206	0.083	44100	37800	44100	0.037	1.121	2	50.28	7
320	M	Saline	149	0.212	0.086	46100	42200	46600	0.034	1.122	2	66.1	7
320	M	Saline	150	0.186	0.09	47100	42700	51500	0.056	0.737	2	70.13	12
320	M	Saline	151	0.208	0.081	44400	41000	45600	0.024	0.659	2	57.32	5
320	M	Saline	152	2.43	0.036	44900	43700	45400	0.009	0.391	1	50.22	6
320	M	Saline	153	0.066	0.053	48000	45600	52000	0.051	0.666	2	66.61	5
320	M	Saline	154	0.157	0.102	46300	43200	46800	0.016	0.74	2	69.36	10
320	M	Saline	155	0.245	0.059	40200	38000	43700	0.032	0.369	2	38.63	10
320	M	Saline	156	2.447	0.043	43900	43200	44100	0.006	0.414	2	47.7	5
320	M	Saline	157	1.151	0.086	46600	44100	48000	0.022	0.804	2	68.82	5
320	M	Saline	158	0.249	0.026	38000	37300	38300	0.006	0.348	1	34.64	0
320	M	Saline	159	0.225	0.02	37800	37300	39300	0.019	0.458	1	37.11	5
320	M	Saline	160	0.43	0.045	39000	37100	40200	0.021	0.52	1	39.04	5
320	M	Saline	161	5.299	0.065	47100	43200	51200	0.042	0.856	2	68.62	5
320	M	Saline	162	0.178	0.094	46600	43700	49000	0.026	0.7	2	69.08	7
320	M	Saline	163	0.215	0.094	46800	43200	47300	0.02	1.015	2	72.25	7
320	M	Saline	164	0.21	0.1	44600	41500	47300	0.025	0.6	2	59.28	7
320	M	Saline	165	0.247	0.071	44100	41500	44400	0.018	0.578	2	39.17	7
320	M	Saline	166	2.162	0.092	47300	44400	49000	0.021	0.597	1	67.87	7
320	M	Saline	167	0.21	0.09	45800	43900	46800	0.013	0.785	2	61.6	7
320	M	Saline	168	0.253	0.008	62200	62000	62500	0.003	0.486	0	47.67	1
320	M	Saline	169	0.507	0.038	40000	38800	40200	0.009	0.343	1	34.53	6
320	M	Saline	170	4.612	0.032	52700	47100	52900	0.052	0.69	1	64.1	5
320	M	Saline	171	0.149	0.188	46800	43400	47300	0.02	0.637	2	64.03	8
320	M	Saline	172	0.292	0.124	50700	42900	51200	0.046	0.683	2	57.79	12
320	M	Saline	173	0.233	0.094	45600	41000	47600	0.027	0.703	2	59.43	7
320	M	Saline	174	0.221	0.077	47100	44100	47600	0.021	0.735	2	64.4	7
320	M	Saline	175	0.217	0.073	47100	42700	47100	0.031	1.232	2	58.82	8
320	M	Saline	176	0.237	0.049	43200	38500	43400	0.031	0.565	2	33.47	10
320	M	Saline	177	0.653	0.077	44900	41200	44900	0.029	1.132	1	54.6	7
320	M	Saline	178	0.208	0.096	47600	41900	50200	0.045	0.876	2	60.75	7
320	M	Saline	179	0.202	0.083	47600	42700	52700	0.055	0.615	2	63.08	7
320	M	Saline	180	0.221	0.079	47100	43900	47300	0.019	0.606	2	64.61	7
320	M	Saline	181	0.237	0.063	45800	42700	46100	0.021	0.749	2	53.7	7
320	M	Saline	182	0.993	0.077	47100	44600	48000	0.02	0.815	1	65.56	10
320	M	Saline	183	0.204	0.094	45800	43400	46800	0.016	0.751	1	64.99	7
320	M	Saline	184	0.215	0.088	46800	42900	52200	0.063	0.982	1	66.9	10
320	M	Saline	185	0.311	0.002	45100	44100	45100	0.015	0.799	1	35.78	1
320	M	Saline	186	0.163	0.008	62500	59300	62700	0.024	1.012	1	58.47	3
320	M	Saline	187	0.565	0.032	55100	44900	55400	0.076	0.996	1	63.87	5
320	M	Saline	188	0.581	0.024	49000	44900	49000	0.033	1.062	1	61.3	5
320	M	Saline	189	0.352	0.086	50000	39000	51000	0.06	1.218	1	64.1	8
320	M	Saline	190	0.262	0.012	63400	62200	64400	0.01	0.886	1	54.9	3
320	M	Saline	191	0.194	0.055	47100	43700	48500	0.035	1.076	1	59.8	3
320	M	Saline	192	0.21	0.02	48300	44400	51500	0.057	0.709	1	53.86	3
320	M	Saline	193	0.163	0.073	47800	45400	53400	0.048	0.67	1	60.93	10
320	M	Saline	194	0.19	0.096	51200	45800	51700	0.037	0.699	1	69.9	10
320	M	Saline	195	0.677	0.053	43900	41700	87400	0.283	0.843	1	41.4	9
320	M	Saline	196	0.217	0.004	106400	104900	106400	0.007	0.555	0	41.8	3
320	M	Saline	197	0.751	0.067	47300	44900	52700	0.047	0.782	1	65.92	7
320	M	Saline	198	0.182	0.083	46100	44600	51700	0.043	0.608	1	65.98	7
320	M	Saline	199	0.202	0.073	48000	44100	49300	0.029	1.332	1	65.47	10
320	M	Saline	200	0.436	0.026	43200	42900	43900	0.006	0.498	1	35.58	5
320	M	Saline	201	0.2	0.02	78100	71500	78300	0.033	0.896	0	57.42	3
320	M	Saline	202	6.062	0.094	50700	41900	51000	0.069	1.073	2	69.41	6
320	M	Saline	203	0.266	0.129	46300	42900	46600	0.017	0.751	2	60.03	7
320	M	Saline	204	0.233	0.079	46800	42900	47300	0.022	0.781	1	68.1	5
320	M	Saline	205	0.21	0.086	46800	42900	46800	0.019	0.96	2	69.2	5
320	M	Saline	206	0.227	0.075	45100	42900	46100	0.013	0.674	2	60.52	7
320	M	Saline	207	0.245	0.075	42900	41500	43700	0.016	0.667	2	44.86	7
320	M	Saline	208	0.221	0.09	45100	42200	45400	0.017	0.924	2	56.6	10
320	M	Saline	209	0.221	0.073	45600	42400	46100	0.017	0.627	2	59.26	5
320	M	Saline	210	0.202	0.071	45600	42700	47300	0.024	0.664	2	63.39	7
320	M	Saline	211	0.184	0.1	46800	43200	52900	0.069	0.952	2	71.18	7
320	M	Saline	212	0.227	0.112	45100	42700	45600	0.013	0.725	2	63.53	7
320	M	Saline	213	0.233	0.086	45800	42700	46100	0.014	0.731	2	63.56	7
320	M	Saline	214	0.268	0.004	37800	37800	38000	0.004	0.041	1	25.94	5
320	M	Saline	215	0.425	0.094	46800	42700	46800	0.029	1.286	2	65.97	10
320	M	Saline	216	0.239	0.061	44600	40500	45100	0.032	0.705	2	46.93	5
320	M	Saline	217	1.095	0.086	44400	42400	44900	0.011	0.676	2	52.45	7
320	M	Saline	218	3.41	0.036	46600	45600	47600	0.011	0.796	2	65.36	5
320	M	Saline	219	0.178	0.075	42900	40200	43700	0.024	0.735	2	44.99	5
320	M	Saline	220	0.241	0.057	42200	38000	42400	0.023	0.39	2	33.84	10
320	M	Saline	221	0.477	0.065	44400	42200	44600	0.018	0.716	2	51.96	5
320	M	Saline	222	0.212	0.174	45100	41500	47800	0.03	0.77	2	65.87	8
320	M	Saline	223	0.274	0.09	47100	42900	52200	0.053	0.758	2	72.31	12
320	M	Saline	224	0.231	0.077	43900	41700	44400	0.017	0.659	2	51.16	5
320	M	Saline	225	2.156	0.118	44900	42900	45100	0.014	0.895	2	61.86	7
320	M	Saline	226	0.249	0.069	45600	43700	46300	0.015	0.507	2	58.5	6
320	M	Saline	227	17.373	0.112	51200	44400	52900	0.063	0.794	2	68.91	11
320	M	Saline	228	0.229	0.092	47600	43400	48800	0.032	0.773	2	67.34	7
320	M	Saline	229	0.21	0.081	45400	43200	45600	0.016	0.782	2	60.2	5
320	M	Saline	230	2.457	0.012	83200	80000	83200	0.015	0.558	0	52.21	3
320	M	Saline	231	4.713	0.071	52900	52400	55400	0.017	0.691	1	70.91	6
320	M	Saline	232	16.407	0.024	53400	48300	53900	0.027	0.906	1	67.93	5
320	M	Saline	233	0.174	0.002	43400	43400	43700	0.004	0.53	1	31.5	5
320	M	Saline	234	4.326	0.03	53200	43400	53200	0.075	1.306	1	64.78	5
320	M	Saline	235	0.165	0.106	44600	41500	46300	0.031	1.164	1	52.24	10
320	M	Saline	236	0.401	0.008	83900	82500	84200	0.01	0.206	1	31.18	5
320	M	Saline	237	4.418	0.032	61500	46300	62200	0.118	0.733	1	63.68	5
320	M	Saline	238	0.145	0.1	50700	43200	56800	0.072	1.325	2	70.26	8
320	M	Saline	239	0.239	0.055	55400	43700	55900	0.103	1.269	1	63.76	4
320	M	Saline	240	0.204	0.09	52000	43700	55100	0.083	0.858	1	65.44	6
320	M	Saline	241	0.235	0.073	47100	43200	53900	0.077	0.669	1	56.36	6
321	M	Saline	1		0.016	54600	51000	54600	0.023	0.768	1	52.8	5
322	M	Saline	1		0.077	51500	42900	55100	0.088	1.444	1	41.15	9
322	M	Saline	2	0.217	0.094	52200	42700	52900	0.074	1.022	1	48.69	9
322	M	Saline	3	0.258	0.075	46300	42700	46600	0.026	0.889	1	44.96	7
322	M	Saline	4	0.219	0.081	44400	41700	44400	0.019	0.76	1	42.22	7
322	M	Saline	5	0.559	0.006	41200	40500	41700	0.013	0.187	1	33.84	3
322	M	Saline	6	64.357	0.016	47300	44900	47300	0.017	0.975	1	56.09	5
322	M	Saline	7	1.538	0.008	48800	48300	49300	0.008	0.468	1	43.93	1
322	M	Saline	8	0.147	0.002	45800	45800	46600	0.011	0.786	1	29.16	1
322	M	Saline	9	0.169	0.002	46600	46600	46800	0.004	0.99	1	30.84	1
322	M	Saline	10	0.321	0.006	48000	46600	48300	0.016	0.732	1	44.44	1
322	M	Saline	11	98.825	0.02	47600	44100	47600	0.025	0.908	1	56.34	5
322	M	Saline	12	0.221	0.022	46800	45800	47300	0.009	0.766	1	48.82	5
322	M	Saline	13	0.182	0.063	42700	41000	48500	0.048	1.026	1	36.34	9
322	M	Saline	14	0.233	0.028	43200	42200	43400	0.01	0.398	1	34.53	5
322	M	Saline	15	0.241	0.088	43900	42700	46300	0.025	0.824	1	30.67	9
322	M	Saline	16	0.235	0.102	44900	41000	46100	0.029	1.229	1	47.11	7
322	M	Saline	17	0.264	0.065	41200	41000	46300	0.029	0.412	1	42.67	4
322	M	Saline	18	0.233	0.038	47100	43900	47600	0.024	0.627	1	52.31	3
322	M	Saline	19	0.221	0.069	42900	41200	46300	0.032	0.832	1	32.11	7
322	M	Saline	20	0.266	0.012	45800	45400	45800	0.004	0.443	1	38.27	1
322	M	Saline	21	61.794	0.028	51700	43400	52400	0.084	1.357	1	56.59	5
322	M	Saline	22	0.182	0.086	44600	41900	46300	0.026	0.447	1	39.68	4
322	M	Saline	23	0.251	0.086	51500	41700	51700	0.061	0.752	1	44.99	7
322	M	Saline	24	0.288	0.012	41700	41200	41900	0.007	0.246	1	31.34	2
322	M	Saline	25	0.231	0.081	45800	41200	46300	0.035	0.632	1	42.93	4
322	M	Saline	26	7.251	0.047	46600	41500	46800	0.048	0.833	2	56.82	5
322	M	Saline	27	0.2	0.098	41900	41200	44900	0.026	0.581	2	46.41	7
322	M	Saline	28	0.239	0.081	41000	40700	44100	0.017	0.717	2	47.14	7
322	M	Saline	29	0.229	0.096	44600	41500	44600	0.021	0.742	2	40.83	7
322	M	Saline	30	0.235	0.092	42200	41200	44900	0.021	0.505	2	41.35	7
322	M	Saline	31	0.251	0.081	44900	41700	44900	0.019	0.401	2	41.4	7
322	M	Saline	32	0.243	0.083	44900	41700	45100	0.025	0.526	1	40.61	7
328	M	Saline	1		0.11	50700	42900	53900	0.06	0.769	1	70.34	12
328	M	Saline	2	0.28	0.014	45400	44100	45600	0.011	0.543	1	43.34	1
328	M	Saline	3	34.611	0.038	50700	49800	51500	0.009	0.59	1	56.82	5
334	M	Saline	1		0.116	42200	41000	44400	0.024	0.548	1	56.74	7
334	M	Saline	2	0.256	0.108	42700	40200	43400	0.021	0.455	1	52.61	7
334	M	Saline	3	0.292	0.063	42700	40000	44600	0.028	0.847	1	41.55	4
334	M	Saline	4	0.317	0.03	46300	43700	46800	0.026	0.596	1	42.93	5
334	M	Saline	5	9.839	0.118	56800	47100	58300	0.084	1.156	1	62.16	10
334	M	Saline	6	65.203	0.077	44400	43900	45400	0.009	0.534	1	46.49	7
334	M	Saline	7	0.333	0.077	43700	41900	44400	0.018	0.623	1	51.14	2
334	M	Saline	8	0.225	0.137	43900	43200	46100	0.019	0.679	1	55.53	6
334	M	Saline	9	0.284	0.073	42900	41900	43700	0.011	0.579	1	54.91	4
334	M	Saline	10	0.237	0.088	44900	43900	46300	0.011	0.446	1	54.7	7
334	M	Saline	11	24.421	0.053	46100	42400	46600	0.033	0.569	1	57.19	6
334	M	Saline	12	0.188	0.131	43200	41000	46300	0.032	0.451	1	54.83	8
334	M	Saline	13	0.256	0.126	44100	41700	45800	0.024	0.649	1	58.72	7
334	M	Saline	14	0.264	0.108	43900	42200	45100	0.02	0.549	1	53.91	7
334	M	Saline	15	7.792	0.088	42400	41000	46800	0.038	0.548	1	55.38	7
334	M	Saline	16	0.225	0.053	47100	45800	47800	0.009	0.567	1	50.3	7
334	M	Saline	17	0.208	0.075	47800	42900	48000	0.037	0.569	1	56.79	7
334	M	Saline	18	0.227	0.086	43700	40700	46300	0.042	0.551	1	52.52	6
334	M	Saline	19	27.23	0.129	42900	41000	46600	0.026	0.575	1	59.66	8
334	M	Saline	20	0.26	0.126	42700	40000	43700	0.018	0.517	1	58.4	6
334	M	Saline	21	0.282	0.124	42700	40700	44600	0.017	0.599	1	56.37	8
334	M	Saline	22	0.282	0.104	42700	40500	46800	0.032	0.807	1	54.54	7
334	M	Saline	23	0.253	0.1	42900	41900	45100	0.025	0.491	1	55.36	6
334	M	Saline	24	0.241	0.104	41900	41500	46600	0.036	0.66	1	55.34	6
334	M	Saline	25	0.251	0.088	42400	40700	47300	0.047	0.676	1	56.57	6
334	M	Saline	26	0.235	0.086	42700	41900	48000	0.041	0.588	1	52.99	7
334	M	Saline	27	1.992	0.061	44400	40000	46600	0.051	1.027	1	47.91	9
334	M	Saline	28	0.208	0.094	45800	40700	46600	0.047	0.617	1	50.46	7
334	M	Saline	29	5.106	0.03	53400	45100	53900	0.072	0.693	1	54.4	3
334	M	Saline	30	0.167	0.1	44600	42900	48800	0.041	0.617	1	52.27	6
334	M	Saline	31	0.313	0.014	48300	46100	48500	0.021	0.636	1	48.67	5
334	M	Saline	32	0.155	0.077	46600	41000	47300	0.042	0.926	1	54.81	7
334	M	Saline	33	4.365	0.02	55100	46300	55100	0.073	0.811	1	55.28	3
334	M	Saline	34	0.21	0.073	55600	43900	58800	0.104	1	1	52.48	4
334	M	Saline	35	13.087	0.065	43900	43400	46800	0.021	0.597	1	56.01	6
334	M	Saline	36	0.19	0.131	44900	41900	49300	0.018	0.474	1	56.79	8
334	M	Saline	37	0.27	0.092	44100	42700	46800	0.017	0.662	1	52.35	7
334	M	Saline	38	0.251	0.088	42700	41200	43700	0.019	0.621	1	54.91	6
334	M	Saline	39	5.585	0.065	44400	44100	46600	0.01	0.532	1	54.33	7
334	M	Saline	40	0.196	0.11	43900	41700	46300	0.015	0.706	1	56.13	6
334	M	Saline	41	0.243	0.108	43200	42700	46600	0.019	0.662	1	56.45	6
334	M	Saline	42	0.245	0.098	44600	42200	47800	0.03	0.812	1	55.43	7
334	M	Saline	43	0.223	0.131	41900	41900	48800	0.034	0.682	1	59.99	8
334	M	Saline	44	0.26	0.118	43400	42700	45800	0.011	0.574	1	58.25	8
334	M	Saline	45	0.249	0.104	44100	42200	48000	0.026	0.696	1	61.22	8
334	M	Saline	46	0.229	0.102	42400	42200	47600	0.027	0.854	1	60.63	7
334	M	Saline	47	0.256	0.067	45600	45100	46600	0.009	0.709	2	49.85	7
334	M	Saline	48	0.743	0.081	43200	42400	46300	0.024	0.585	1	58.61	6
334	M	Saline	49	0.249	0.049	48300	45100	49000	0.026	0.558	1	45.35	6
334	M	Saline	50	38.514	0.1	41500	40000	47600	0.049	0.534	1	56.85	8
334	M	Saline	51	0.262	0.1	42400	41700	47800	0.043	0.668	1	56.94	7
334	M	Saline	52	0.253	0.106	42400	39500	47300	0.05	0.57	1	56.66	7
334	M	Saline	53	0.268	0.006	68600	67300	68600	0.009	0.718	0	45.45	1
334	M	Saline	54	0.286	0.02	49300	48500	49800	0.009	0.433	1	40.99	5
337	M	Saline	1		0.129	52900	47300	57600	0.046	0.857	1	66.22	6
337	M	Saline	2	0.27	0.051	55100	46600	55400	0.064	0.789	1	54.82	11
337	M	Saline	3	24.324	0.116	52700	47300	56300	0.032	0.601	1	69.3	7
337	M	Saline	4	0.249	0.131	52900	43700	53700	0.067	0.891	1	64.83	6
337	M	Saline	5	0.29	0.01	58800	56100	60700	0.029	0.751	0	54.35	3
340	M	Saline	1		0.063	48500	45400	49000	0.027	0.956	1	56.41	6
340	M	Saline	2	0.19	0.022	84400	81000	84400	0.014	0.736	0	56	5
340	M	Saline	3	0.315	0.051	46300	41700	48000	0.037	0.951	1	39.74	13
340	M	Saline	4	0.208	0.026	48000	44900	48000	0.026	0.885	1	43.73	10
340	M	Saline	5	19.897	0.118	53900	45100	54400	0.066	1.274	1	59.91	11
340	M	Saline	6	0.29	0.026	44400	43700	44900	0.008	0.519	1	45.12	2
343	M	Saline	1		0.016	51700	50700	54600	0.023	1.194	1	66.05	2
343	M	Saline	2	0.397	0.094	46300	41900	46800	0.028	0.895	2	59.8	5
343	M	Saline	3	215.9	0.01	92000	86400	92500	0.026	0.463	0	55.64	3
344	M	Saline	1		0.028	61200	60500	62200	0.007	0.632	1	57.39	10
344	M	Saline	2	45.687	0.069	50700	46800	51000	0.03	0.984	1	61.1	5
344	M	Saline	3	0.235	0.065	47100	46600	49000	0.013	0.504	1	49.58	5
344	M	Saline	4	0.286	0.038	47100	40500	47800	0.057	1.091	1	40.72	6
344	M	Saline	5	0.276	0.032	46100	45100	48000	0.019	0.498	1	43.93	6
344	M	Saline	6	0.202	0.081	46600	42400	47600	0.025	0.448	1	49.07	6
344	M	Saline	7	0.225	0.061	46600	44100	49300	0.036	0.541	1	49.34	7
344	M	Saline	8	0.233	0.053	45800	44400	49000	0.03	0.643	1	50.21	5
344	M	Saline	9	0.233	0.04	46300	44400	49000	0.034	0.596	1	46.2	5
344	M	Saline	10	0.239	0.016	66800	64600	66800	0.012	0.817	0	60.18	2
344	M	Saline	11	0.528	0.02	74900	73700	75400	0.008	0.805	0	54.68	5
344	M	Saline	12	0.247	0.032	50500	43900	50700	0.056	0.712	1	46.15	5
344	M	Saline	13	0.247	0.028	45800	44100	49800	0.046	0.479	1	44.15	5
346	M	Saline	1		0.024	47100	44900	47600	0.02	0.626	1	48.45	2
346	M	Saline	2	123.609	0.108	46800	45600	47300	0.011	0.598	1	55.89	8
346	M	Saline	3	0.241	0.002	41900	41900	41900	0	0.043	1	21.3	0
346	M	Saline	4	26.853	0.12	46300	36800	47800	0.074	1.373	1	55.07	6
346	M	Saline	5	0.673	0.012	47600	43700	47600	0.03	0.348	1	42.75	5
346	M	Saline	6	0.227	0.008	47100	46300	47100	0.006	0.754	1	47.7	5
346	M	Saline	7	6.506	0.069	46600	42400	46800	0.032	1.022	2	57.02	7
346	M	Saline	8	0.249	0.102	42900	41500	44100	0.021	0.402	2	35.18	7
346	M	Saline	9	8.751	0.02	46300	46100	47300	0.01	0.726	1	54.25	5
346	M	Saline	10	70.188	0.1	45800	43200	46100	0.021	0.784	2	57.13	7
346	M	Saline	11	0.722	0.106	41700	40500	42400	0.013	0.408	2	33.84	5
346	M	Saline	12	0.274	0.047	41700	40500	41900	0.008	0.368	1	31.81	7
347	M	Saline	1		0.063	42200	41900	44100	0.016	0.458	2	49.83	4
347	M	Saline	2	0.927	0.096	43900	42200	43900	0.01	0.499	2	45.19	7
347	M	Saline	3	0.225	0.157	42900	40200	50000	0.036	0.946	1	49.62	7
347	M	Saline	4	0.28	0.122	44400	40000	46600	0.037	1.051	1	48.97	7
347	M	Saline	5	0.256	0.071	42400	41500	43700	0.012	0.459	2	48.06	6
347	M	Saline	6	0.256	0.118	43200	41900	43900	0.008	0.545	2	49.03	7
347	M	Saline	7	0.268	0.096	42400	41900	43900	0.01	0.443	2	43.7	6
347	M	Saline	8	0.256	0.065	42200	40200	45100	0.027	0.827	1	36.34	7
347	M	Saline	9	0.233	0.004	41500	41500	41700	0.003	0.151	1	32.11	1
347	M	Saline	10	1.99	0.057	44900	42900	47300	0.022	1.011	1	36.69	4
347	M	Saline	11	15.071	0.081	52900	42700	54100	0.087	1.205	2	61.39	10
347	M	Saline	12	0.221	0.11	45100	44600	45600	0.005	0.504	1	54.03	8
347	M	Saline	13	0.247	0.071	45400	44900	46100	0.005	0.678	1	49.2	7
347	M	Saline	14	0.284	0.11	44400	44100	46300	0.013	0.724	1	57.16	8
347	M	Saline	15	0.563	0.053	43200	42900	43700	0.006	0.564	1	41.2	0
347	M	Saline	16	7.279	0.047	52900	46600	54900	0.057	0.706	1	57.11	6
347	M	Saline	17	0.18	0.014	83400	81000	83400	0.011	0.37	0	40.88	5
347	M	Saline	18	2.913	0.092	54900	44900	54900	0.079	1.356	1	59.86	12
347	M	Saline	19	0.294	0.006	55100	54900	55900	0.008	0.198	0	32.95	1
347	M	Saline	20	0.798	0.002	82500	82200	82500	0.002	0.016	0	29.56	1
347	M	Saline	21	0.258	0.008	82500	81700	82700	0.004	0.295	0	39.1	1
347	M	Saline	22	1.142	0.116	50500	46100	52400	0.05	0.734	1	54.71	12
347	M	Saline	23	2.008	0.055	56600	45600	56800	0.079	0.842	1	55.02	10
347	M	Saline	24	0.477	0.086	52900	45600	53900	0.067	0.922	1	51.51	10
347	M	Saline	25	0.235	0.106	52900	44400	53700	0.051	0.594	1	43.85	6
347	M	Saline	26	0.286	0.02	43400	42700	43900	0.009	0.447	1	41.15	0
347	M	Saline	27	0.661	0.061	46300	41200	46800	0.037	0.83	1	41.35	6
347	M	Saline	28	0.28	0.077	51700	45100	52000	0.046	0.783	1	49.07	4
347	M	Saline	29	0.282	0.086	46300	45800	47300	0.007	0.622	1	41.65	8
347	M	Saline	30	24.779	0.096	53400	44400	53700	0.08	0.819	1	58.54	11
347	M	Saline	31	0.26	0.075	45100	44600	46100	0.008	0.441	1	44.54	6
347	M	Saline	32	0.262	0.055	45100	44400	45800	0.009	0.529	1	40.77	4
347	M	Saline	33	1.437	0.04	41700	40700	41900	0.008	0.505	1	42.54	5
347	M	Saline	34	24.354	0.098	60500	50200	60700	0.067	1.111	1	69.69	6
347	M	Saline	35	0.718	0.014	58300	57800	58500	0.004	0.682	0	52.08	1
347	M	Saline	36	0.452	0.079	53200	45400	56300	0.066	1.004	1	55.28	12
347	M	Saline	37	0.292	0.057	45100	42700	46100	0.013	0.532	1	37.03	0
347	M	Saline	38	0.593	0.143	52900	44900	53700	0.05	0.546	1	52.38	12
347	M	Saline	39	0.284	0.131	51200	44900	53400	0.063	1.141	1	59.08	12
347	M	Saline	40	0.806	0.09	47800	45100	48000	0.023	0.711	1	52.65	6
347	M	Saline	41	0.479	0.012	78800	77800	79500	0.008	0.727	0	48.31	1
347	M	Saline	42	0.46	0.09	50700	45400	51200	0.05	0.837	1	52.88	11
347	M	Saline	43	0.241	0.108	50700	43900	50700	0.043	0.723	1	54.76	4
347	M	Saline	44	0.274	0.002	45600	45600	45600	0	0.051	1	25.32	5
347	M	Saline	45	0.874	0.067	45800	43200	47100	0.029	0.388	1	39.86	6
347	M	Saline	46	0.241	0.1	44400	43700	46800	0.018	0.364	1	41.99	7
347	M	Saline	47	0.253	0.088	50700	45100	53700	0.064	0.893	1	51.08	6
347	M	Saline	48	0.235	0.055	53400	45800	53900	0.059	0.921	1	49.46	4
347	M	Saline	49	1.306	0.079	48000	45100	51200	0.027	0.407	1	45.06	6
347	M	Saline	50	0.217	0.086	48000	45400	48000	0.016	0.693	1	52.28	7
347	M	Saline	51	0.782	0.032	44600	44100	45800	0.011	0.656	1	33.34	4
347	M	Saline	52	13.79	0.092	48500	45100	48500	0.024	1.106	1	67.85	7
347	M	Saline	53	0.225	0.045	44400	41900	45400	0.021	0.408	1	47.94	5
347	M	Saline	54	0.407	0.069	46100	43200	46600	0.024	0.435	1	48.62	6
347	M	Saline	55	0.215	0.073	44100	44100	46600	0.02	0.491	1	49.14	6
347	M	Saline	56	15.746	0.032	56100	51500	56300	0.032	0.658	1	59.03	5
347	M	Saline	57	0.178	0.086	48300	45800	52700	0.051	0.408	1	51.06	6
347	M	Saline	58	4.932	0.122	44900	44900	45800	0.006	0.705	1	56.34	8
347	M	Saline	59	0.251	0.114	44400	43900	44600	0.004	0.54	1	54.02	7
347	M	Saline	60	2.22	0.106	50700	44100	51200	0.052	0.878	1	59.62	7
347	M	Saline	61	0.231	0.131	44600	43700	45400	0.007	0.44	1	48.49	8
347	M	Saline	62	0.258	0.124	45400	44400	46300	0.009	0.585	1	50.35	8
347	M	Saline	63	0.339	0.014	41200	41200	41500	0.003	0.138	1	34.86	5
347	M	Saline	64	14.091	0.012	52200	47800	52200	0.031	1.15	1	56.85	2
347	M	Saline	65	0.182	0.114	44400	41900	45100	0.02	0.507	1	47.35	5
347	M	Saline	66	7.522	0.069	52700	45400	52700	0.055	0.939	1	58.92	6
347	M	Saline	67	0.198	0.145	47100	45100	47100	0.011	0.6	2	54.06	8
347	M	Saline	68	0.301	0.083	43900	42900	44100	0.006	0.56	1	54.42	5
347	M	Saline	69	1.884	0.086	45800	45400	46100	0.005	0.579	1	42.93	7
347	M	Saline	70	0.288	0.02	45800	45600	45800	0.002	0.295	1	39.49	0
347	M	Saline	71	8.235	0.069	57100	48300	57800	0.059	0.83	1	61.24	7
347	M	Saline	72	1.867	0.036	44100	43700	45100	0.009	0.444	1	44.65	4
347	M	Saline	73	0.253	0.061	44100	43900	44400	0.003	0.257	1	43.54	7
347	M	Saline	74	12.067	0.051	52000	46300	53700	0.062	0.708	1	56.4	6
347	M	Saline	75	0.221	0.118	54400	51700	54900	0.019	0.574	1	55.53	8
347	M	Saline	76	0.313	0.049	44100	43900	44900	0.008	0.548	1	43.18	2
347	M	Saline	77	0.299	0.047	41900	41700	42400	0.004	0.392	1	38.77	6
347	M	Saline	78	0.253	0.053	43400	42900	45800	0.021	0.52	1	46.96	6
347	M	Saline	79	0.202	0.086	44100	43900	46600	0.02	0.422	1	48.31	4
347	M	Saline	80	0.229	0.092	45100	44400	46100	0.01	0.485	1	51.11	7
347	M	Saline	81	0.266	0.063	43200	43200	44400	0.008	0.609	1	51.88	4
347	M	Saline	82	0.78	0.049	42900	41900	44600	0.018	0.491	1	48.84	3
347	M	Saline	83	1.25	0.065	52000	46100	52000	0.037	0.699	1	56.71	11
347	M	Saline	84	2.57	0.092	46300	45100	46600	0.009	0.605	1	43.54	8
347	M	Saline	85	0.282	0.075	44100	43900	46100	0.015	0.767	1	49.7	4
347	M	Saline	86	0.966	0.071	44600	43400	47100	0.022	0.777	1	46.88	7
347	M	Saline	87	1.101	0.112	46100	45400	46600	0.006	0.705	1	49.58	8
347	M	Saline	88	12.471	0.006	82700	82700	87100	0.025	0.542	0	58.5	3
347	M	Saline	89	0.206	0.01	82000	80300	83200	0.012	0.777	0	50.04	5
347	M	Saline	90	0.182	0.01	83000	80500	83400	0.013	0.8	0	52.86	1
347	M	Saline	91	0.217	0.006	82000	81500	82000	0.003	0.655	0	46.43	1
347	M	Saline	92	0.192	0.012	81200	53200	82000	0.21	1.032	1	48.47	11
347	M	Saline	93	0.208	0.081	58500	45600	58500	0.086	2.037	1	66.17	4
347	M	Saline	94	0.251	0.014	62000	58300	62500	0.029	0.747	1	56.75	11
347	M	Saline	95	0.219	0.024	81000	77800	83200	0.024	0.653	0	54.79	2
347	M	Saline	96	1.214	0.079	53400	45600	54100	0.052	0.843	1	50.67	12
347	M	Saline	97	0.233	0.01	83000	82200	83400	0.005	0.535	0	50.81	5
347	M	Saline	98	0.438	0.098	52900	44600	53700	0.062	0.744	1	49.66	6
347	M	Saline	99	0.258	0.079	52900	44600	53700	0.06	0.852	1	51.53	6
347	M	Saline	100	0.219	0.04	50500	46100	52000	0.045	0.869	1	53.03	2
347	M	Saline	101	0.07	0.034	54100	45400	54600	0.075	1.072	1	56.06	6
347	M	Saline	102	0.167	0.102	50500	44900	54400	0.057	0.534	1	49.93	7
347	M	Saline	103	0.512	0.12	50000	43900	52900	0.057	0.647	1	52.69	11
347	M	Saline	104	1.175	0.096	54900	45400	55100	0.051	0.689	1	52.51	12
347	M	Saline	105	0.243	0.094	51000	45800	53400	0.055	0.552	1	48.01	6
347	M	Saline	106	1.236	0.043	47100	45800	50500	0.034	0.493	1	44.99	7
347	M	Saline	107	0.198	0.088	50200	44600	52400	0.051	0.916	1	53.48	7
347	M	Saline	108	0.217	0.086	53200	44600	53200	0.052	0.697	1	52.37	4
347	M	Saline	109	0.249	0.014	47600	46800	48800	0.015	0.429	1	41.35	2
347	M	Saline	110	0.182	0.016	79100	78800	79300	0.003	0.521	0	44.37	5
347	M	Saline	111	1.211	0.09	55400	46800	56100	0.067	0.999	1	62.81	8
347	M	Saline	112	0.219	0.092	45400	44900	47100	0.013	0.468	1	50.41	7
347	M	Saline	113	0.233	0.102	49800	46300	54100	0.045	0.452	2	58.64	8
347	M	Saline	114	0.251	0.092	50500	46600	52200	0.04	1.175	2	65.96	7
347	M	Saline	115	0.229	0.118	51200	48000	53400	0.021	0.517	1	61.06	7
347	M	Saline	116	0.256	0.098	48500	46600	52000	0.037	0.452	1	58.23	7
347	M	Saline	117	0.237	0.09	50500	47300	55900	0.035	0.822	1	62.13	13
347	M	Saline	118	0.241	0.096	50700	46800	55100	0.057	0.758	1	59.23	7
347	M	Saline	119	0.243	0.1	47300	45600	53200	0.045	0.799	1	53.84	10
347	M	Saline	120	1.83	0.075	55400	51200	55400	0.025	0.983	1	64.11	7
347	M	Saline	121	2.951	0.026	52200	51700	52900	0.008	0.863	1	61.35	0
347	M	Saline	122	1.28	0.088	52200	46800	52400	0.034	0.558	1	54.65	7
347	M	Saline	123	2.733	0.073	56300	43700	56800	0.09	1.091	1	54.54	13
347	M	Saline	124	0.225	0.088	50700	46800	51500	0.037	0.699	1	49.32	6
347	M	Saline	125	0.765	0.096	51500	45100	51700	0.043	0.665	1	50.79	6
347	M	Saline	126	0.235	0.126	50000	46300	51700	0.038	0.777	1	63.76	7
347	M	Saline	127	0.509	0.073	50200	45400	52000	0.045	0.492	1	48.15	7
347	M	Saline	128	0.217	0.083	53900	47100	54100	0.048	1.005	1	61.63	12
347	M	Saline	129	1.185	0.075	52400	45600	52400	0.047	0.443	1	48.71	6
347	M	Saline	130	16.868	0.051	54400	46100	54400	0.064	0.908	1	55.03	10
347	M	Saline	131	0.18	0.143	45400	42200	48000	0.024	0.656	1	46.06	8
347	M	Saline	132	0.28	0.11	44600	43700	47600	0.026	0.408	1	47.7	6
347	M	Saline	133	0.253	0.098	47300	45100	47800	0.015	0.755	1	51.21	6
347	M	Saline	134	0.262	0.061	45400	44400	47600	0.02	0.521	1	41.75	6
347	M	Saline	135	0.227	0.049	44900	44400	46800	0.015	0.512	1	42.31	4
347	M	Saline	136	0.21	0.075	44900	44400	51200	0.038	0.509	1	42.03	6
347	M	Saline	137	21.584	0.092	50200	46100	52400	0.043	1.086	1	60.32	6
347	M	Saline	138	0.231	0.114	46800	45100	47300	0.011	0.461	1	46.6	8
347	M	Saline	139	9.379	0.106	51700	45800	51700	0.042	1.028	1	59.52	10
347	M	Saline	140	0.233	0.135	47100	44100	51200	0.03	0.702	1	48.99	7
347	M	Saline	141	0.299	0.088	44100	42900	46100	0.02	0.51	1	45.32	4
347	M	Saline	142	0.286	0.024	46100	45600	47100	0.009	0.372	1	34.08	6
347	M	Saline	143	17.479	0.04	56600	46600	57100	0.046	0.923	1	59.46	10
347	M	Saline	144	0.202	0.122	56800	50000	59000	0.06	0.711	1	56.34	6
347	M	Saline	145	1.74	0.063	51000	45600	51200	0.038	0.831	1	46.43	13
347	M	Saline	146	0.382	0.012	87400	85400	87800	0.009	0.63	0	48.13	5
347	M	Saline	147	0.473	0.024	77800	76600	78100	0.007	0.674	0	50.37	5
347	M	Saline	148	0.5	0.038	45800	44100	46100	0.014	0.369	1	37.9	5
231	F	Untreated	1		0.008	79300	79300	84900	0.025	0.699	1	55.85	3
268	F	Untreated	1		0.077	52900	44900	53700	0.069	1.508	1	59.58	13
268	F	Untreated	2	0.245	0.067	55600	44900	58800	0.096	2.123	1	63.99	13
268	F	Untreated	3	1.378	0.067	44600	42900	44600	0.011	0.443	1	41.35	6
268	F	Untreated	4	0.196	0.098	52000	44100	52400	0.066	1.738	2	69.58	6
268	F	Untreated	5	0.237	0.071	57300	46100	57300	0.07	1.044	1	69.3	12
268	F	Untreated	6	0.237	0.01	47100	46800	47800	0.007	0.289	1	39.1	2
268	F	Untreated	7	0.208	0.028	46800	46100	47100	0.007	0.538	1	49.4	5
268	F	Untreated	8	0.169	0.075	45100	43400	47100	0.024	0.6	1	48.03	6
268	F	Untreated	9	0.237	0.03	46100	45400	46300	0.006	0.806	1	49.62	5
268	F	Untreated	10	0.233	0.03	54900	54100	55100	0.005	0.568	1	43.42	6
268	F	Untreated	11	0.235	0.008	92700	92700	93900	0.006	0.251	0	40.66	5
268	F	Untreated	12	0.997	0.073	47300	42400	47300	0.035	0.944	2	49.81	4
268	F	Untreated	13	0.223	0.112	53400	43400	53400	0.07	2.052	1	67.38	6
268	F	Untreated	14	0.256	0.086	52400	43900	52900	0.073	1.062	1	58.99	6
268	F	Untreated	15	0.243	0.051	53200	52200	53700	0.007	0.586	1	55.06	7
268	F	Untreated	16	1.009	0.083	54100	43700	54600	0.089	1.438	1	60.74	6
268	F	Untreated	17	0.931	0.028	45800	45800	46100	0.001	0.441	1	48.22	0
268	F	Untreated	18	0.419	0.086	46800	43700	47100	0.022	1.364	1	61.98	6
268	F	Untreated	19	0.221	0.092	47300	43700	47800	0.026	1.017	1	58.92	6
268	F	Untreated	20	0.247	0.073	53700	41500	53900	0.081	1.044	1	49.58	6
268	F	Untreated	21	1.466	0.038	45400	40200	45400	0.035	0.747	1	40.72	6
268	F	Untreated	22	0.221	0.047	44600	40500	44900	0.027	0.629	1	39.61	6
268	F	Untreated	23	0.417	0.075	44400	43200	45100	0.011	0.632	1	45.79	6
268	F	Untreated	24	0.2	0.092	47300	44100	47600	0.023	1.028	2	60.85	8
268	F	Untreated	25	0.215	0.112	47800	42900	47800	0.031	1.382	2	56.82	7
268	F	Untreated	26	0.251	0.083	46100	40700	48500	0.045	1.399	2	50.51	7
268	F	Untreated	27	0.241	0.059	46800	41500	49000	0.048	1.715	1	55.84	6
268	F	Untreated	28	0.249	0.012	47100	44900	47600	0.02	0.582	1	51.45	5
268	F	Untreated	29	2.377	0.049	45800	43200	46100	0.024	1.379	1	51.13	6
268	F	Untreated	30	2.239	0.077	46800	42900	46800	0.029	1.446	1	54.92	6
268	F	Untreated	31	0.303	0.008	46300	46300	46800	0.005	0.26	1	38.7	6
268	F	Untreated	32	0.172	0.069	46800	42700	49000	0.035	1.355	1	46.6	7
268	F	Untreated	33	0.778	0.045	45600	41700	45600	0.037	1.2	1	44.26	5
268	F	Untreated	34	0.184	0.092	52900	43400	54100	0.067	1.77	1	62.52	7
268	F	Untreated	35	0.227	0.086	46100	43400	46300	0.015	0.536	1	51.88	7
268	F	Untreated	36	0.227	0.077	44600	42400	47100	0.017	0.911	1	47.65	7
268	F	Untreated	37	0.258	0.018	41500	41200	41900	0.005	0.394	1	36.52	0
268	F	Untreated	38	0.712	0.092	49800	44400	49800	0.032	1.021	1	63.85	7
268	F	Untreated	39	0.235	0.073	45400	42900	45800	0.017	0.995	1	54.8	7
268	F	Untreated	40	2.39	0.069	46600	43200	47300	0.027	0.79	1	45.19	4
268	F	Untreated	41	0.311	0.04	51200	43900	51700	0.058	1.231	1	62.93	3
268	F	Untreated	42	0.178	0.133	46800	43700	47300	0.023	1.35	1	59.08	8
268	F	Untreated	43	0.266	0.11	46100	43700	46300	0.019	1.397	2	59.96	7
268	F	Untreated	44	0.245	0.098	44600	41500	47300	0.035	0.914	2	55.57	7
268	F	Untreated	45	0.227	0.112	44600	43200	46800	0.015	0.467	2	58.66	8
268	F	Untreated	46	0.253	0.114	45400	41900	49000	0.036	0.609	2	51.39	7
268	F	Untreated	47	0.262	0.1	45100	42200	45600	0.023	1.147	2	57.98	7
268	F	Untreated	48	0.237	0.104	46100	41900	46800	0.027	1.19	2	60.93	7
268	F	Untreated	49	0.241	0.096	44100	41200	44400	0.017	0.565	2	47.89	7
268	F	Untreated	50	0.239	0.11	46800	42200	47300	0.033	1.218	2	59.06	8
268	F	Untreated	51	0.235	0.129	46800	42200	46800	0.022	0.784	2	61.33	7
268	F	Untreated	52	0.268	0.108	45800	41700	45800	0.024	0.557	2	44.08	8
268	F	Untreated	53	0.249	0.083	44400	41700	45100	0.025	0.414	2	44.44	7
268	F	Untreated	54	0.235	0.1	42700	41000	44400	0.017	0.471	1	45.88	7
268	F	Untreated	55	0.26	0.088	45100	40700	45400	0.03	0.637	1	51.34	6
268	F	Untreated	56	0.233	0.096	44900	42400	45100	0.011	0.553	2	54.12	7
268	F	Untreated	57	0.219	0.12	47100	42400	47100	0.025	0.987	2	57.47	7
268	F	Untreated	58	0.256	0.102	44100	42400	44400	0.008	0.572	2	49.2	5
268	F	Untreated	59	0.245	0.102	45800	41000	46800	0.031	1.304	2	56.86	7
268	F	Untreated	60	0.256	0.081	42400	40700	42700	0.015	0.451	2	42.93	7
268	F	Untreated	61	0.247	0.083	45400	42200	45400	0.023	0.834	2	54.65	7
268	F	Untreated	62	0.466	0.088	51500	43700	51700	0.05	1.344	2	67.22	7
268	F	Untreated	63	0.217	0.1	46300	42400	46800	0.025	0.766	2	59.21	7
268	F	Untreated	64	0.247	0.094	45600	43200	46600	0.026	0.931	2	53.81	7
268	F	Untreated	65	0.229	0.102	44400	43400	44600	0.009	0.336	2	42.36	7
268	F	Untreated	66	0.319	0.002	42400	42400	42400	0	0.063	1	30.13	5
268	F	Untreated	67	0.19	0.071	43200	43200	44100	0.006	0.485	1	39.1	6
268	F	Untreated	68	0.811	0.067	46100	41500	48000	0.049	1.002	1	52.83	5
268	F	Untreated	69	2.983	0.047	45400	44400	45800	0.009	0.693	1	53.32	6
268	F	Untreated	70	0.09	0.006	62200	60500	62200	0.013	0.518	0	44	2
268	F	Untreated	71	2.91	0.069	51200	44100	51200	0.052	0.961	1	60.77	6
268	F	Untreated	72	0.206	0.11	52000	45800	55100	0.065	0.632	2	70.67	12
268	F	Untreated	73	0.251	0.12	52400	44900	54600	0.068	1.058	2	70.56	12
268	F	Untreated	74	0.27	0.102	52900	44400	53400	0.056	0.924	2	60.71	6
268	F	Untreated	75	0.256	0.092	48300	44600	52200	0.047	0.699	2	58.45	7
268	F	Untreated	76	0.266	0.063	44600	43700	45800	0.014	0.608	1	42.88	7
268	F	Untreated	77	0.204	0.096	52700	43900	54600	0.073	1.124	2	69.44	7
268	F	Untreated	78	0.245	0.102	48300	44100	48800	0.029	1.207	2	65.55	7
268	F	Untreated	79	0.231	0.131	46300	44100	53200	0.048	1.011	2	64.93	8
268	F	Untreated	80	0.288	0.073	45400	43400	46100	0.012	0.557	1	54.62	6
268	F	Untreated	81	0.54	0.047	45600	42700	45800	0.026	0.768	1	46.88	7
268	F	Untreated	82	0.21	0.067	46800	41700	47600	0.037	1.286	1	50.19	6
268	F	Untreated	83	0.2	0.012	82500	81000	83200	0.008	0.792	0	50.11	5
268	F	Untreated	84	0.485	0.053	45100	41200	45600	0.036	1.446	1	50.3	6
268	F	Untreated	85	0.21	0.098	47300	43200	47800	0.027	0.732	1	55.93	7
268	F	Untreated	86	0.247	0.088	47300	43700	48800	0.033	1.303	2	61.58	7
268	F	Untreated	87	0.262	0.006	87100	86900	87400	0.002	0.129	0	33.72	1
268	F	Untreated	88	0.393	0.094	46600	41700	47300	0.029	1.26	2	63.1	7
268	F	Untreated	89	0.247	0.092	48000	43200	48300	0.033	1.193	2	63.34	7
268	F	Untreated	90	0.225	0.106	45600	43700	46300	0.012	0.59	2	57.73	7
268	F	Untreated	91	0.249	0.094	45400	42900	46600	0.021	0.551	2	52.84	7
268	F	Untreated	92	0.264	0.047	40700	40700	41900	0.008	0.477	1	39.86	5
268	F	Untreated	93	0.524	0.096	44100	42200	48800	0.035	0.719	1	40.5	6
268	F	Untreated	94	1.587	0.086	46800	43200	47300	0.021	0.648	2	57.61	7
268	F	Untreated	95	0.26	0.088	46800	43200	47100	0.028	1.682	1	63.27	7
268	F	Untreated	96	0.249	0.092	46100	43700	46800	0.024	1.36	2	60.13	7
268	F	Untreated	97	0.471	0.094	46800	43400	47800	0.028	1.019	2	59.14	7
268	F	Untreated	98	0.243	0.088	45600	42400	46100	0.022	1.262	2	55.84	7
268	F	Untreated	99	0.251	0.081	44600	41200	45100	0.018	0.891	2	48.69	7
268	F	Untreated	100	1.538	0.069	45600	40700	45800	0.031	1.048	2	51.93	7
268	F	Untreated	101	0.591	0.004	39500	39500	39700	0.004	0.223	0	30.84	1
268	F	Untreated	102	1.037	0.092	46800	42200	47100	0.029	1.312	2	61.78	7
268	F	Untreated	103	0.237	0.112	47600	42400	47800	0.028	1.031	2	63.39	7
268	F	Untreated	104	0.268	0.098	45800	41700	46100	0.026	0.745	2	50.44	7
268	F	Untreated	105	2.332	0.069	45100	41200	45400	0.029	0.878	2	49.05	7
268	F	Untreated	106	0.553	0.016	46300	45600	46600	0.006	0.832	2	61.28	5
268	F	Untreated	107	0.143	0.129	46600	42700	46600	0.02	0.73	2	61.35	7
268	F	Untreated	108	0.27	0.11	44100	40200	45600	0.024	0.585	2	50.21	5
268	F	Untreated	109	9.697	0.081	45800	43700	45800	0.017	0.834	2	54.81	6
268	F	Untreated	110	0.208	0.129	52000	42200	52000	0.067	1.344	2	67.3	10
268	F	Untreated	111	0.27	0.135	45600	41000	46600	0.024	0.456	2	46.9	8
268	F	Untreated	112	0.266	0.096	43200	41500	44900	0.015	0.464	2	44.79	6
268	F	Untreated	113	0.237	0.114	44400	41200	45800	0.022	0.437	2	49.36	7
268	F	Untreated	114	0.264	0.102	44600	39500	45800	0.037	0.666	2	47.77	3
268	F	Untreated	115	22.145	0.135	55100	45100	55400	0.079	0.763	2	65.05	7
268	F	Untreated	116	45.11	0.094	50000	50000	52900	0.015	0.758	1	62	8
277	F	Untreated	1		0.049	44100	43700	47100	0.02	0.441	1	36.6	4
278	F	Untreated	1		0.049	48800	43700	48800	0.043	1.129	1	57.68	5
278	F	Untreated	2	0.196	0.112	49300	41200	50000	0.037	1.69	1	64.63	7
278	F	Untreated	3	0.307	0.004	47600	46800	47600	0.009	0.439	1	39.98	1
278	F	Untreated	4	0.196	0.018	83000	81500	83700	0.008	0.537	0	58.88	5
278	F	Untreated	5	0.546	0.008	82500	81700	82500	0.004	0.608	0	47.52	5
294	F	Untreated	1		0.073	52700	45800	52900	0.053	0.822	1	66.52	12
294	F	Untreated	2	0.251	0.059	48300	45600	48300	0.016	0.575	0	53.92	13
294	F	Untreated	3	0.329	0.012	80500	79500	81200	0.007	0.632	0	43.09	1
294	F	Untreated	4	0.266	0.016	83000	80000	84400	0.021	0.488	0	42.13	1
294	F	Untreated	5	28.951	0.106	54900	52900	56800	0.016	0.685	1	69.43	7
294	F	Untreated	6	0.229	0.106	52700	46600	54100	0.024	0.565	1	66.8	7
294	F	Untreated	7	0.276	0.055	52400	46100	52700	0.05	0.677	1	58.81	5
294	F	Untreated	8	0.114	0.012	80300	78100	80500	0.014	0.578	0	47.6	1
2004	F	Untreated	1		0.096	46300	44100	46300	0.011	0.809	1	59.94	7
2004	F	Untreated	2	0.276	0.09	40700	39700	41700	0.012	0.419	1	48.33	5
2004	F	Untreated	3	68.019	0.008	45600	44900	45800	0.009	0.721	1	43.3	5
2004	F	Untreated	4	0.155	0.114	41900	40500	44600	0.025	0.686	1	47.14	7
2004	F	Untreated	5	46.343	0.024	40700	40000	41200	0.011	0.458	1	34.97	0
2004	F	Untreated	6	0.307	0.049	40500	39300	41200	0.014	0.508	1	34.97	4
2007	F	Untreated	1		0.047	84900	77100	90800	0.044	0.939	0	60.8	7
2007	F	Untreated	2	6.187	0.079	44900	42400	45100	0.017	0.79	1	55.67	2
2007	F	Untreated	3	0.292	0.073	44400	41700	44900	0.022	0.693	1	53.57	5
2007	F	Untreated	4	0.241	0.11	44100	41900	44600	0.011	0.395	2	58.16	5
2007	F	Untreated	5	4.67	0.065	46800	44400	46800	0.015	0.681	1	55.9	5
2007	F	Untreated	6	12.906	0.049	40700	37300	41700	0.022	0.601	1	34.64	5
2007	F	Untreated	7	10.797	0.083	79500	79100	93200	0.056	0.781	0	55.09	6
2007	F	Untreated	8	5.203	0.12	68800	43400	69000	0.19	0.892	1	56.96	10
2007	F	Untreated	9	3	0.077	45600	45100	52400	0.06	0.659	1	58.31	11
2007	F	Untreated	10	0.227	0.11	46300	44900	47800	0.017	0.749	1	62.15	10
2007	F	Untreated	11	23.961	0.098	51000	46100	51500	0.015	0.567	1	66.2	7
2007	F	Untreated	12	0.21	0.088	51000	45400	51200	0.049	0.886	1	67.77	12
2007	F	Untreated	13	0.225	0.081	45100	42900	45800	0.025	0.724	1	51.64	6
2007	F	Untreated	14	0.227	0.081	45600	43700	45600	0.014	0.764	1	57.93	6
2007	F	Untreated	15	0.229	0.034	65600	62900	67600	0.026	0.621	1	54.7	13
2007	F	Untreated	16	1.265	0.073	44100	42400	44400	0.017	0.76	1	48.78	7
2007	F	Untreated	17	0.21	0.131	51200	43700	51700	0.051	0.747	2	60.47	11
2007	F	Untreated	18	0.253	0.077	44400	43900	45100	0.008	0.702	1	53.73	7
2007	F	Untreated	19	4.193	0.09	45600	44900	45800	0.007	0.622	1	57.33	7
2007	F	Untreated	20	13.094	0.065	43200	42900	43700	0.006	0.362	1	40.04	6
2007	F	Untreated	21	0.233	0.1	44100	41900	44400	0.016	0.758	1	43.58	7
2007	F	Untreated	22	0.245	0.09	44600	43700	45600	0.01	0.502	1	52.73	7
2007	F	Untreated	23	0.219	0.081	44600	43700	44600	0.006	0.35	1	49.89	7
2007	F	Untreated	24	10.209	0.073	44900	44100	45100	0.005	0.45	1	56.69	5
2007	F	Untreated	25	30.5	0.051	50700	44100	51000	0.026	0.729	1	56.14	5
2007	F	Untreated	26	0.286	0.002	40700	40700	40700	0	0.114	1	30.13	2
2007	F	Untreated	27	0.843	0.122	44400	43900	45100	0.007	0.459	2	55.85	7
2007	F	Untreated	28	0.256	0.178	51500	43700	52200	0.071	0.649	2	62.12	12
2007	F	Untreated	29	0.327	0.094	41200	41200	42900	0.011	0.446	1	37.2	8
2007	F	Untreated	30	0.253	0.1	44400	43400	44600	0.009	0.764	1	50.35	7
2007	F	Untreated	31	0.577	0.022	76900	75400	77300	0.007	0.42	0	47.5	5
2007	F	Untreated	32	0.245	0.016	78800	78100	80500	0.01	0.752	0	45.09	5
2007	F	Untreated	33	0.608	0.002	80300	80300	80300	0	0.039	0	36.15	1
2007	F	Untreated	34	2.496	0.016	80500	79500	82000	0.011	0.403	0	44.22	5
2007	F	Untreated	35	0.108	0.02	80500	80300	81700	0.006	0.346	0	36.69	5
2007	F	Untreated	36	2.595	0.114	51000	46100	75100	0.156	0.762	1	65.87	11
2007	F	Untreated	37	0.262	0.124	50700	44400	52200	0.064	0.644	1	65.82	12
2007	F	Untreated	38	0.243	0.137	43900	42700	45100	0.014	0.637	1	49.07	6
2007	F	Untreated	39	0.272	0.092	44600	43200	45100	0.012	0.673	1	53.65	7
2007	F	Untreated	40	0.245	0.01	77100	75100	77600	0.012	0.711	0	50.1	3
2007	F	Untreated	41	1.134	0.034	81200	74900	82000	0.021	0.67	0	55.1	6
2007	F	Untreated	42	10.954	0.12	46300	43900	47100	0.02	0.614	2	59.19	7
2007	F	Untreated	43	0.237	0.176	52000	43900	52400	0.064	0.558	2	67.68	12
2007	F	Untreated	44	0.286	0.184	44900	41900	45600	0.014	0.553	2	66.7	7
2007	F	Untreated	45	0.315	0.114	44400	41900	44900	0.018	0.643	2	60.47	5
2007	F	Untreated	46	0.278	0.133	44100	42200	44400	0.009	0.843	2	60.87	8
2007	F	Untreated	47	0.274	0.094	44400	43400	44900	0.006	0.567	2	57.13	7
2007	F	Untreated	48	1.949	0.073	43200	39700	43900	0.025	0.548	1	40.83	7
2007	F	Untreated	49	0.196	0.104	50500	43400	50700	0.054	0.972	1	63.97	12
2007	F	Untreated	50	0.258	0.01	65600	65100	65900	0.004	0.497	0	47.77	1
2007	F	Untreated	51	3.999	0.069	42900	41900	43700	0.01	0.338	1	35.87	7
2007	F	Untreated	52	4.504	0.049	44600	44100	45400	0.009	0.594	1	56.79	5
2007	F	Untreated	53	0.204	0.073	44900	43400	45100	0.011	0.607	1	42.13	10
2007	F	Untreated	54	1.677	0.057	42200	41000	43200	0.014	0.46	1	36.06	5
2007	F	Untreated	55	0.184	0.083	45400	43700	45600	0.01	0.606	2	56.09	7
2007	F	Untreated	56	0.223	0.09	45600	42900	46100	0.019	0.592	1	59.08	5
2007	F	Untreated	57	3.416	0.061	45600	42700	45600	0.021	0.875	1	56.97	2
2007	F	Untreated	58	0.219	0.11	45800	42700	46100	0.023	1.014	1	60.21	7
2007	F	Untreated	59	0.618	0.055	40200	39500	40500	0.006	0.48	1	36.43	5
2007	F	Untreated	60	0.747	0.073	44600	43200	44900	0.01	0.67	1	57.34	5
2007	F	Untreated	61	0.266	0.059	42700	42400	43200	0.006	0.547	1	38.9	5
2007	F	Untreated	62	1.796	0.075	44600	42900	44600	0.012	0.637	1	51.19	5
2007	F	Untreated	63	3.447	0.038	43700	42700	44600	0.01	0.559	1	45.94	5
2007	F	Untreated	64	2.322	0.057	45400	43700	45600	0.015	0.584	1	45.73	7
2007	F	Untreated	65	0.182	0.112	45800	42900	46100	0.019	0.713	2	57.37	5
2007	F	Untreated	66	10.293	0.059	51700	43900	52200	0.058	0.776	1	61.21	12
2007	F	Untreated	67	0.186	0.026	44100	42700	44400	0.011	0.503	1	40.21	5
2007	F	Untreated	68	0.202	0.118	50200	41200	51500	0.083	0.91	1	60.37	12
2007	F	Untreated	69	19.409	0.094	46100	41900	46600	0.029	0.759	1	60.01	5
2007	F	Untreated	70	0.389	0.036	41500	40200	41900	0.011	0.368	1	35.78	5
2007	F	Untreated	71	0.217	0.057	41500	39500	42700	0.02	0.411	1	33.84	5
2007	F	Untreated	72	14.707	0.141	45600	42700	45800	0.018	0.807	1	55.75	8
2007	F	Untreated	73	0.307	0.081	41500	40200	42200	0.014	0.561	1	42.54	5
2007	F	Untreated	74	11.88	0.051	50700	49500	51000	0.007	0.531	1	58.81	5
2007	F	Untreated	75	3.813	0.094	53700	44600	53700	0.081	0.981	1	66.71	12
2007	F	Untreated	76	0.262	0.071	44400	42700	45400	0.013	0.749	1	51.19	5
2007	F	Untreated	77	4.331	0.09	52200	45400	52200	0.05	0.596	1	59.04	12
2007	F	Untreated	78	8.407	0.145	44900	42700	44900	0.016	0.934	1	57.08	7
2007	F	Untreated	79	0.292	0.092	43200	42200	43700	0.009	0.583	1	45.41	5
2007	F	Untreated	80	0.268	0.051	41500	40200	41900	0.013	0.485	1	37.44	5
2011	F	Untreated	1		0.073	53700	48500	53700	0.037	0.705	1	59.23	10
2011	F	Untreated	2	92.891	0.108	54100	52900	55600	0.014	0.912	1	60.15	7
2011	F	Untreated	3	96.203	0.057	55600	52900	55600	0.013	0.367	1	58.59	5
2011	F	Untreated	4	64	0.086	52200	47600	53900	0.031	0.701	1	54.02	2
2011	F	Untreated	5	19.094	0.014	73700	67800	86400	0.091	0.999	0	56.04	3
2011	F	Untreated	6	0.36	0.004	82500	82200	82500	0.002	0.145	0	39.98	1
2011	F	Untreated	7	9.64	0.034	52700	45400	52900	0.059	0.542	2	52.45	11
2011	F	Untreated	8	0.284	0.12	48800	47600	49500	0.009	0.495	2	50.55	8
2011	F	Untreated	9	0.262	0.118	47100	46300	48500	0.012	0.546	2	46.2	7
2011	F	Untreated	10	0.481	0.122	46100	44900	47800	0.017	0.539	2	49.01	8
2011	F	Untreated	11	0.598	0.026	83400	82000	83900	0.007	0.384	0	42.54	5
2011	F	Untreated	12	0.897	0.006	45400	44600	45400	0.008	0.185	0	34.64	1
2016	F	Untreated	1		0.088	54600	53200	56600	0.016	0.558	1	62.33	6
2016	F	Untreated	2	9.704	0.077	54900	53400	55600	0.011	0.636	1	70.94	6
2016	F	Untreated	3	0.196	0.1	46600	42700	47100	0.021	0.62	2	59.28	5
2016	F	Untreated	4	0.264	0.086	42700	41900	44400	0.014	0.375	2	54.52	5
2016	F	Untreated	5	2.634	0.094	48300	46100	48300	0.015	0.966	1	61.31	6
2016	F	Untreated	6	0.227	0.09	44400	43200	44600	0.008	0.623	1	51.5	7
2016	F	Untreated	7	66.185	0.086	55400	53900	57300	0.018	0.887	1	60.58	7
2016	F	Untreated	8	52.504	0.11	52700	45600	54100	0.048	0.699	1	62.74	11
2016	F	Untreated	9	0.256	0.122	47600	45800	56100	0.067	0.935	1	59.54	6
2016	F	Untreated	10	1.378	0.04	47300	43900	47800	0.026	0.489	1	44.79	6
2016	F	Untreated	11	0.245	0.036	44600	43400	45600	0.013	0.526	1	46.12	2
2016	F	Untreated	12	0.161	0.006	93500	85600	98600	0.058	0.455	0	43.77	3
2016	F	Untreated	13	96.656	0.059	54600	52900	55400	0.014	0.909	1	55.2	6
2016	F	Untreated	14	4.907	0.008	92500	88100	93200	0.022	0.657	0	49.98	2
2016	F	Untreated	15	16.11	0.086	53900	51500	55600	0.026	0.532	1	61.28	10
2018	F	Untreated	1		0.02	45400	44900	45800	0.006	0.362	1	37.98	3
2018	F	Untreated	2	0.225	0.024	42900	42700	43700	0.007	0.449	0	42.88	0
2021	F	Untreated	1		0.016	51200	43700	51700	0.064	0.892	1	52.08	3
2021	F	Untreated	2	2.035	0.006	52200	52200	52200	0	0.926	0	51.27	1
2021	F	Untreated	3	76.965	0.01	82500	81000	82700	0.008	0.695	0	49.42	5
2021	F	Untreated	4	32.187	0.036	51700	42900	51700	0.082	1.47	1	58.91	12
273	M	Untreated	1		0.104	57300	51200	57600	0.031	0.84	1	67.16	7
273	M	Untreated	2	6.1875	0.102	49500	43700	50200	0.04	0.689	1	61.39	12
273	M	Untreated	3	0.225	0.092	48000	42400	49500	0.063	0.617	1	57.39	12
273	M	Untreated	4	0.227	0.09	42700	41700	43400	0.012	0.478	1	51.67	7
273	M	Untreated	5	1.746	0.061	41700	41000	42200	0.006	0.523	1	40.72	0
273	M	Untreated	6	0.188	0.088	44400	43400	48800	0.047	0.576	1	58.69	12
273	M	Untreated	7	0.188	0.12	50200	43400	50700	0.038	0.621	1	67.13	12
273	M	Untreated	8	0.217	0.124	49500	42400	49800	0.05	0.592	1	69.03	12
273	M	Untreated	9	0.239	0.114	42400	41200	42900	0.011	0.698	2	55.45	8
273	M	Untreated	10	0.225	0.094	43200	41500	43900	0.015	0.732	2	59.8	7
273	M	Untreated	11	0.237	0.051	41000	38000	41200	0.022	0.529	2	42.13	5
273	M	Untreated	12	0.206	0.059	41200	40200	41500	0.007	0.553	1	42.84	5
273	M	Untreated	13	0.215	0.034	41200	40500	41500	0.006	0.428	1	42.31	5
273	M	Untreated	14	0.198	0.055	41900	41200	44100	0.012	0.398	1	38.49	7
273	M	Untreated	15	0.19	0.055	43200	42200	43900	0.009	0.837	1	57.33	7
273	M	Untreated	16	0.356	0.047	43400	42400	43400	0.006	0.733	1	55.54	5
273	M	Untreated	17	6.3586	0.079	51000	42700	51500	0.064	0.531	1	59.04	11
273	M	Untreated	18	0.219	0.081	49800	41700	50700	0.081	0.59	1	58.68	12
273	M	Untreated	19	0.243	0.057	40700	38300	41000	0.015	0.545	1	36.95	5
273	M	Untreated	20	1.193	0.096	43400	41200	43700	0.015	0.456	1	55.28	5
273	M	Untreated	21	0.212	0.094	50200	42400	50200	0.052	0.811	1	71.5	12
273	M	Untreated	22	0.227	0.071	43200	41500	43400	0.014	0.471	1	57.08	5
273	M	Untreated	23	1.497	0.098	48800	41900	49800	0.047	0.577	1	68.59	12
273	M	Untreated	24	0.208	0.094	46800	42200	52000	0.079	0.828	1	66.05	13
273	M	Untreated	25	0.204	0.112	50700	42200	51200	0.049	0.601	1	67.88	12
273	M	Untreated	26	0.237	0.083	49000	41200	49300	0.07	0.825	2	68.79	12
273	M	Untreated	27	2.029	0.096	49300	42700	50500	0.033	0.567	1	64.95	12
273	M	Untreated	28	0.237	0.024	41700	41200	41900	0.006	0.375	1	43.01	5
273	M	Untreated	29	1.196	0.067	42900	41900	43200	0.011	0.637	1	53.26	5
273	M	Untreated	30	17.3918	0.047	42200	41200	42700	0.01	0.39	1	41.09	5
273	M	Untreated	31	0.483	0.077	41000	40200	41500	0.006	0.607	1	43.26	5
273	M	Untreated	32	0.243	0.073	40500	39300	40700	0.011	0.469	1	38.05	5
273	M	Untreated	33	0.239	0.057	40200	39700	41000	0.008	0.374	1	37.6	7
273	M	Untreated	34	25.035	0.088	49500	49300	51200	0.012	0.639	1	64.98	11
273	M	Untreated	35	14.5	0.112	43200	42200	50700	0.053	0.534	1	64.95	11
273	M	Untreated	36	0.233	0.098	42900	42400	45600	0.019	0.436	1	60.8	4
273	M	Untreated	37	0.239	0.061	44400	43900	45600	0.011	0.709	1	59.34	4
273	M	Untreated	38	0.231	0.03	42700	41700	43200	0.01	0.299	1	40.21	6
273	M	Untreated	39	4.5	0.059	51000	45400	52700	0.042	0.694	1	64.6	11
273	M	Untreated	40	4	0.098	47300	41000	48500	0.062	0.976	1	58.43	6
273	M	Untreated	41	0.21	0.112	50500	45100	51500	0.025	0.62	1	66.83	11
273	M	Untreated	42	0.241	0.073	41500	39500	42200	0.012	0.608	1	38.56	6
273	M	Untreated	43	46.346	0.088	51000	50500	52700	0.014	0.591	1	62.65	11
273	M	Untreated	44	82	0.096	50700	49500	51200	0.007	0.544	1	60.64	7
274	M	Untreated	1		0.092	39700	38300	40500	0.015	0.609	2	68.02	11
274	M	Untreated	2	0.21	0.092	38300	38000	40000	0.012	0.659	2	64.04	11
274	M	Untreated	3	0.231	0.088	38300	38000	40500	0.014	0.58	2	61.63	11
274	M	Untreated	4	0.215	0.098	40000	37800	40200	0.015	0.556	2	65.67	11
274	M	Untreated	5	0.264	0.063	37800	36300	38000	0.013	0.546	1	54.22	5
274	M	Untreated	6	1.46	0.098	38500	37800	39500	0.012	0.687	2	62.99	5
274	M	Untreated	7	0.225	0.098	39300	38000	39700	0.009	0.709	1	68.88	6
274	M	Untreated	8	0.212	0.102	39300	38000	39700	0.011	0.702	2	67.41	8
274	M	Untreated	9	0.243	0.096	38300	37800	39300	0.01	0.681	2	64.1	8
274	M	Untreated	10	1.794	0.067	39300	37500	40000	0.016	0.868	2	67.21	5
274	M	Untreated	11	0.206	0.096	40700	38300	41500	0.021	0.793	2	70.89	7
274	M	Untreated	12	0.274	0.051	39000	38800	39500	0.004	0.604	2	56.6	5
274	M	Untreated	13	0.722	0.063	39500	38500	39700	0.008	0.73	2	60.96	5
274	M	Untreated	14	0.38	0.094	39300	37100	41500	0.022	1.127	2	74.36	11
274	M	Untreated	15	0.217	0.11	41000	37300	41900	0.023	1.045	2	70.69	11
274	M	Untreated	16	0.243	0.098	38800	37800	40500	0.018	0.61	2	66.2	7
274	M	Untreated	17	0.258	0.083	38300	37500	38800	0.007	0.666	2	59.87	6
274	M	Untreated	18	0.243	0.055	39000	38500	39500	0.007	0.641	2	61	6
274	M	Untreated	19	0.172	0.081	39500	38000	39700	0.01	0.733	2	68.04	11
274	M	Untreated	20	0.239	0.071	41000	39500	41700	0.014	0.678	2	66.48	6
274	M	Untreated	21	0.464	0.081	40200	40000	41700	0.011	0.715	2	69.31	6
274	M	Untreated	22	0.995	0.139	45100	38000	45400	0.051	0.667	2	72.66	11
274	M	Untreated	23	0.253	0.1	40200	38000	40500	0.016	0.676	2	71.63	7
274	M	Untreated	24	0.239	0.032	41500	40000	41700	0.013	0.717	1	62.46	5
274	M	Untreated	25	0.161	0.124	38300	37500	47600	0.033	0.601	2	65.82	5
274	M	Untreated	26	0.253	0.088	40000	38500	41700	0.027	0.781	2	70.87	7
274	M	Untreated	27	0.212	0.022	42400	41000	43400	0.018	0.723	1	55.95	1
274	M	Untreated	28	0.194	0.034	42700	41900	43200	0.007	0.778	1	51.73	0
274	M	Untreated	29	0.2	0.028	42900	41200	43200	0.013	0.703	1	58.05	5
274	M	Untreated	30	0.299	0.012	71200	70800	71500	0.004	0.588	0	46.74	5
274	M	Untreated	31	0.716	0.032	40700	40500	41200	0.005	0.663	1	54.47	5
274	M	Untreated	32	0.235	0.01	70500	69800	71000	0.006	0.471	0	51.82	1
274	M	Untreated	33	0.272	0.038	70000	67300	70300	0.012	1.158	0	56.25	6
274	M	Untreated	34	2.09	0.083	41000	39000	41500	0.017	0.862	2	75.1	7
274	M	Untreated	35	0.237	0.024	42900	42200	43200	0.007	0.422	1	51.64	5
274	M	Untreated	36	3.559	0.079	39300	36800	39500	0.02	0.802	1	74.75	5
274	M	Untreated	37	0.206	0.11	37800	35800	38500	0.016	0.505	2	64.8	8
274	M	Untreated	38	0.231	0.106	37800	36800	38300	0.01	0.508	2	61.76	7
274	M	Untreated	39	0.239	0.083	37500	35800	37800	0.015	0.687	2	57.94	8
274	M	Untreated	40	0.544	0.04	37500	36800	37800	0.007	0.717	1	54.56	5
274	M	Untreated	41	0.471	0.055	37800	36600	38000	0.012	0.786	1	52.69	5
274	M	Untreated	42	0.198	0.083	38000	37500	38500	0.007	0.59	1	57.44	8
274	M	Untreated	43	0.241	0.086	37800	37300	38300	0.007	0.52	1	53.84	6
274	M	Untreated	44	0.235	0.088	38000	37300	39000	0.01	0.561	2	60.74	8
274	M	Untreated	45	0.2	0.133	38300	36600	39000	0.015	0.605	3	68.91	7
274	M	Untreated	46	0.264	0.088	37300	36100	37500	0.011	0.561	2	57.68	7
274	M	Untreated	47	0.27	0.024	36600	35800	36600	0.007	0.377	1	45.79	5
274	M	Untreated	48	1.449	0.086	37800	36300	38800	0.012	0.776	2	66.16	11
274	M	Untreated	49	0.243	0.063	37500	37300	38000	0.005	0.499	2	59.85	8
274	M	Untreated	50	1.972	0.081	38500	37100	38800	0.011	0.681	2	61.76	6
274	M	Untreated	51	0.44	0.073	38800	36800	41200	0.028	0.96	1	57.42	6
274	M	Untreated	52	4.407	0.049	39500	38800	39500	0.004	0.779	1	71.25	5
274	M	Untreated	53	0.172	0.09	37800	36800	38300	0.013	0.724	2	63.25	11
274	M	Untreated	54	0.253	0.073	36800	36300	37300	0.007	0.564	2	52.48	8
274	M	Untreated	55	15.169	0.112	40500	38000	45600	0.047	0.851	2	74.41	12
274	M	Untreated	56	0.237	0.081	38300	36800	39300	0.012	0.593	2	58.4	7
274	M	Untreated	57	0.909	0.065	39000	36600	39300	0.022	0.938	1	57.53	6
274	M	Untreated	58	4.557	0.083	38800	37300	39500	0.016	0.651	3	65.04	5
274	M	Untreated	59	0.757	0.049	37500	37300	38300	0.008	0.507	1	51.78	5
274	M	Untreated	60	0.241	0.053	38300	37300	38800	0.01	0.782	2	59.21	5
274	M	Untreated	61	6.595	0.116	40200	39300	47600	0.075	0.715	3	71.26	11
274	M	Untreated	62	0.235	0.083	38300	35800	38500	0.017	0.767	2	60.77	7
274	M	Untreated	63	0.518	0.051	36300	35600	37100	0.012	0.605	2	51.56	5
274	M	Untreated	64	5.357	0.165	39500	38500	42700	0.032	0.682	1	74	10
274	M	Untreated	65	0.303	0.098	39500	38000	40500	0.017	0.711	1	70.86	8
274	M	Untreated	66	8.697	0.083	45100	39000	47800	0.054	0.692	2	76.09	5
274	M	Untreated	67	0.253	0.112	39700	38800	40200	0.011	0.572	1	72.3	6
274	M	Untreated	68	13.544	0.102	42400	39500	50700	0.095	1.061	1	77.54	12
274	M	Untreated	69	0.227	0.133	40200	38300	40500	0.013	0.805	2	77.96	8
274	M	Untreated	70	3.866	0.049	39500	38800	39700	0.007	0.868	1	67.25	5
274	M	Untreated	71	4.407	0.065	41200	38000	47300	0.076	0.816	1	74.58	6
274	M	Untreated	72	0.522	0.129	38500	37300	39300	0.01	0.891	2	67.4	7
274	M	Untreated	73	0.241	0.102	41000	36600	41500	0.031	0.648	2	69.26	11
274	M	Untreated	74	0.243	0.114	38300	37100	39300	0.016	0.618	2	61.54	11
274	M	Untreated	75	0.315	0.02	35600	34900	36100	0.01	0.441	1	46.03	5
274	M	Untreated	76	1.136	0.057	37500	37100	38300	0.008	0.535	1	60.3	6
274	M	Untreated	77	6.543	0.051	41000	40000	41200	0.01	0.768	2	71.44	5
274	M	Untreated	78	0.223	0.057	71200	61700	71700	0.05	0.898	0	63.38	5
274	M	Untreated	79	2.87	0.079	39000	37500	39500	0.014	0.58	2	66.42	5
274	M	Untreated	80	0.606	0.102	39700	38300	40000	0.011	0.874	1	69.75	8
274	M	Untreated	81	0.253	0.083	38000	37500	38500	0.007	0.48	2	58.05	8
274	M	Untreated	82	0.251	0.104	38800	37300	39000	0.013	0.746	2	63.7	11
274	M	Untreated	83	0.225	0.11	39500	37500	39700	0.012	0.753	2	72.28	11
274	M	Untreated	84	0.233	0.094	39500	38000	39700	0.012	0.619	2	70.9	11
274	M	Untreated	85	0.237	0.09	39700	38000	40000	0.013	0.721	2	68.23	11
274	M	Untreated	86	0.237	0.079	40200	38800	40500	0.013	0.624	1	65.77	6
[truncated: 1,232 more rows]
